# Supplementary material for: Meta-analysis reveals negative but highly variable impacts of invasive alien species across terrestrial insect orders
Source: Nat Commun. 2026 Jan 15;17:296. doi: 10.1038/s41467-025-67925-9 (PMC12808215; doi:10.1038/s41467-025-67925-9)
Supplement: Supplementary file 3 — Supplementary Data 1 [file 41467_2025_67925_MOESM3_ESM.xlsx]

## Sheet: 1-title & abstract screen 
STUDY_ID	INCLUDE	AUTHORS	TITLE	JOURNAL	DOI	YEAR
1	NO	Branson, D.H. and Sword, G.A.	Grasshopper Herbivory Affects Native Plant Diversity and Abundance in a Grassland Dominated by the Exotic Grass Agropyron cristatum	RESTORATION ECOLOGY	10.1111/j.1526-100X.2007.00343.x	2009
2	YES	Samways, M.J. and Moore, S.D.	INFLUENCE OF EXOTIC CONIFER PATCHES ON GRASSHOPPER (ORTHOPTERA) ASSEMBLAGES IN A GRASSLAND MATRIX AT A RECREATIONAL RESORT, NATAL, SOUTH-AFRICA	BIOLOGICAL CONSERVATION	10.1016/0006-3207(91)90134-U	1991
3	YES	HenrÃ­quez-Piskulich, P. and Vera, A. and Sandoval, G. and Villagra, C.	Along urbanization sprawl, exotic plants distort native bee (Hymenoptera: Apoidea) assemblages in high elevation Andes ecosystem	PEERJ	10.7717/peerj.5916	2018
4	YES	Lopezaraiza-Mikel, M.E. and Hayes, R.B. and Whalley, M.R. and Memmott, J.	The impact of an alien plant on a native plant-pollinator network: an experimental approach	ECOLOGY LETTERS	10.1111/j.1461-0248.2007.01055.x	2007
5	YES	Nguyen, K.Q. and Cuneo, P. and Cunningham, S.A. and Krix, D.W. and Leigh, A. and Murray, B.R.	Ecological effects of increasing time since invasion by the exotic African olive (Olea europaea ssp. cuspidata) on leaf-litter invertebrate assemblages	BIOLOGICAL INVASIONS	10.1007/s10530-016-1111-8	2016
6	YES	Lopez-Bedoya, PA and Magura, T and Edwards, FA and Edwards, DP and Rey-Benayas, JM and Lovei, GL and Noriega, JA	What level of native beetle diversity can be supported by forestry plantations? A global synthesis	INSECT CONSERVATION AND DIVERSITY	10.1111/icad.12518	2021
7	NO	Makinson, J.C. and Threlfall, C.G. and Latty, T.	Bee-friendly community gardens: Impact of environmental variables on the richness and abundance of exotic and native bees	URBAN ECOSYSTEMS	10.1007/s11252-016-0607-4	2017
8	YES	Jochum, M. and Thouvenot, L. and Ferlian, O. and Zeiss, R. and Klarner, B. and Pruschitzki, U. and Johnson, E.A. and Eisenhauer, N.	Aboveground impacts of a belowground invader: how invasive earthworms alter aboveground arthropod communities in a northern North American forest	BIOLOGY LETTERS	10.1098/rsbl.2021.0636	2022
9	YES	Correa, CMA and Lara, MA and Puker, A	Cerrado vegetation conversion into exotic pastures negatively impacts flower chafer beetle assemblages in the west-Central Brazil	INTERNATIONAL JOURNAL OF TROPICAL INSECT SCIENCE	10.1007/s42690-020-00423-1	2021
10	YES	Houston, W.A. and Duivenvoorden, L.J.	Replacement of littoral native vegetation with the ponded pasture grass Hymenachne amplexicaulis: effects on plant, macroinvertebrate and fish biodiversity of backwaters in the Fitzroy River, Central Queensland, Australia	MARINE AND FRESHWATER RESEARCH	10.1071/MF01042	2002
11	NO	GoÃŸner, M.M. and Chao, A. and Bailey, R.I. and Prinzing, A.	Native Fauna on Exotic Trees: Phylogenetic Conservatism and Geographic Contingency in Two Lineages of Phytophages on Two Lineages of Trees	AMERICAN NATURALIST	10.1086/597603	2009
12	NO	de Vries, J.P.R. and van Loon, E. and Borges, P.A.V.	A Small-Scale Analysis of Elevational Species Richness and Beta Diversity Patterns of Arthropods on an Oceanic Island (Terceira, Azores)	INSECTS	10.3390/insects12100936	2021
13	YES	Schoeman, CS and Samways, MJ	Synergisms between alien trees and the Argentine ant on indigenous ant species in the Cape Floristic Region, South Africa	AFRICAN ENTOMOLOGY	10.4001/003.019.0117	2011
14	YES	Roets, F. and Pryke, J.S.	The rehabilitation value of a small culturally significant island based on the arthropod natural capital	JOURNAL OF INSECT CONSERVATION	10.1007/s10841-012-9485-0	2013
15	NO	King, JR and Porter, SD	Body size, colony size, abundance, and ecological impact of exotic ants in Florida's upland ecosystems	EVOLUTIONARY ECOLOGY RESEARCH	NA	2007
16	NO	Mahmoudi, K. and Bendali-Saoudi, F. and Soltani, N.	Do water physicochemical parameters explain richness and phenology of aquatic beetles (Coleoptera) in Tonga Lake (Northeast Algeria)?	ORIENTAL INSECTS	10.1080/00305316.2022.2033335	2023
17	NO	BrÃ¤ndle, M. and KÃ¼hn, I. and Klotz, S. and Belle, C. and Brandl, R.	Species richness of herbivores on exotic host plants increases with time since introduction of the host	DIVERSITY AND DISTRIBUTIONS	10.1111/j.1472-4642.2008.00511.x	2008
18	NO	Leitner, M and Davies, AB and Robertson, MP and Parr, CL and van Rensburg, BJ	Termite mounds create heterogeneity in invertebrate communities across a savanna rainfall gradient	BIODIVERSITY AND CONSERVATION	10.1007/s10531-020-01943-5	2020
19	YES	Nsengimana, V. and Dekoninck, W.	Soil-litter ant (Hymenoptera: Formicidae) community response to reforested lands of Gishwati tropical montane forest, northern-western part of Rwanda	JOURNAL OF TROPICAL ECOLOGY	10.1017/S0266467421000237	2021
20	YES	Correa, C.M.A. and Puker, A. and Abot, A.R.	Impacts of Exotic Pasture Establishment on Dung Beetle Assemblages (Coleoptera: Scarabaeidae: Scarabaeinae) in the Brazilian Cerrado	ENVIRONMENTAL ENTOMOLOGY	10.1093/ee/nvaa132	2020
21	YES	Wang, D. and Nkurunziza, V. and Barber, N.A. and Zhu, H. and Wang, J.	Introduced ecological engineers drive behavioral changes of grasshoppers, consequently linking to its abundance in two grassland plant communities	OECOLOGIA	10.1007/s00442-021-04880-4	2021
22	YES	Kjar, D and Park, Z	Increased ant (Hymenoptera: Formicidae) incidence and richness are associated with alien plant cover in a small mid-Atlantic riparian forest	MYRMECOLOGICAL NEWS	NA	2016
23	YES	Pawson, S.M. and Brockerhoff, E.G. and Meenken, E.D. and Didham, R.K.	Non-native plantation forests as alternative habitat for native forest beetles in a heavily modified landscape	BIODIVERSITY AND CONSERVATION	10.1007/s10531-008-9363-y	2008
24	YES	Murakami, M. and Hirao, T.	Lizard predation alters the effect of habitat area on the species richness of insect assemblages on Bahamian isles	DIVERSITY AND DISTRIBUTIONS	10.1111/j.1472-4642.2010.00698.x	2010
25	NO	Cardoso, MC and Goncalves, RB	Reduction by half: the impact on bees of 34years of urbanization	URBAN ECOSYSTEMS	10.1007/s11252-018-0773-7	2018
26	NO	Hung, KLJ and Kingston, JM and Lee, A and Holway, DA and Kohn, JR	Non-native honey bees disproportionately dominate the most abundant floral resources in a biodiversity hotspot	PROCEEDINGS OF THE ROYAL SOCIETY B-BIOLOGICAL SCIENCES	10.1098/rspb.2018.2901	2019
27	YES	Coetzee, B.W.T. and Van Rensburg, B.J. and Robertson, M.P.	Invasion of grasslands by silver wattle, Acacia dealbata (Mimosaceae), alters beetle (Coleoptera) assemblage structure	AFRICAN ENTOMOLOGY	10.4001/1021-3589-15.2.328	2007
28	NO	Cumberland, C. and Jonas, J.L. and Paschke, M.W.	Impact of grasshoppers and an invasive grass on establishment and initial growth of restoration plant species	RESTORATION ECOLOGY	10.1111/rec.12430	2017
29	YES	Lampert, EC and Cylkowski, ZR and McDonough, KA and Young, CR	Arthropod Associations Show Naturalization with Non-Native Quercus Species in the Georgia Piedmont	JOURNAL OF ENTOMOLOGICAL SCIENCE	10.18474/JES21-61	2022
30	NO	Laiolo, P. and Illera, J.C. and Obeso, J.R.	Stuck on top of a mountain: Consequences of dispersal limitations for alpine diversity	JOURNAL OF BIOGEOGRAPHY	10.1111/jbi.14513	2023
31	YES	Roberge, J.-M. and Stenbacka, F.	Assemblages of epigaeic beetles and understory vegetation differ between stands of an introduced pine and its native congener in boreal forest	FOREST ECOLOGY AND MANAGEMENT	10.1016/j.foreco.2014.01.026	2014
32	YES	Su, RJ and Dai, WF and Yang, YL and Wang, XL and Gao, R and He, MY and Zhao, C and Mu, JP	Introduced honey bees increase host plant abundance but decrease native bumble bee species richness and abundance	ECOSPHERE	10.1002/ecs2.4085	2022
33	YES	Porter, E.E. and Redak, R.A.	Short-term recovery of the grasshopper communities (Orthoptera: Acrididae) of a California native grassland after prescribed burning	ENVIRONMENTAL ENTOMOLOGY	10.1093/ee/25.5.987	1996
34	YES	Ingle, K and Kaur, H and Galle-Szpisjak, N and Burges, J and Szabo, A and Galle, R	Winter-Active Spider Fauna is Affected by Plantation Forest Type	ENVIRONMENTAL ENTOMOLOGY	10.1093/ee/nvaa025	2020
35	NO	Tanner, R.A. and Gange, A.C.	Effects of golf courses on local biodiversity	LANDSCAPE AND URBAN PLANNING	10.1016/j.landurbplan.2004.02.004	2005
36	YES	Emery, S.M. and Doran, P.J.	Presence and management of the invasive plant Gypsophila paniculata (baby's breath) on sand dunes alters arthropod abundance and community structure	BIOLOGICAL CONSERVATION	10.1016/j.biocon.2013.03.015	2013
37	YES	Yoshioka, A. and Kadoya, T. and Suda, S. and Washitani, I.	Invasion of weeping lovegrass reduces native food and habitat resource of Eusphingonotus japonicus (Saussure)	BIOLOGICAL INVASIONS	10.1007/s10530-009-9684-0	2010
38	YES	Cabon, V. and BÃ¹i, M. and KÃ¼hne, H. and Seitz, B. and Kowarik, I. and von der Lippe, M. and Buchholz, S.	Endangered animals and plants are positively or neutrally related to wild boar (Sus scrofa) soil disturbance in urban grasslands	SCIENTIFIC REPORTS	10.1038/s41598-022-20964-4	2022
39	YES	Sasal, Y. and Raffaele, E. and Farji-Brener, A.G.	Consequences of fire and cattle browsing on ground beetles (Coleoptera) in NW Patagonia	ECOLOGICAL RESEARCH	10.1007/s11284-015-1302-2	2015
40	NO	Finkes, LK and Cady, AB and Mulroy, JC and Clay, K and Rudgers, JA	Plant-fungus mutualism affects spider composition in successional fields	ECOLOGY LETTERS	10.1111/j.1461-0248.2005.00882.x	2006
41	NO	Collette, LKD and Pither, J	Insect assemblages associated with the exotic riparian shrub Russian olive (Elaeagnaceae), and co-occurring native shrubs in British Columbia, Canada	CANADIAN ENTOMOLOGIST	10.4039/tce.2015.63	2016
42	YES	Ogura-Yamada, CS and Krushelnycky, PD	The effects of the invasive thief ant, Solenopsis papuana, on ground-dwelling invertebrates in mesic forests of Hawai'i	JOURNAL OF INSECT CONSERVATION	10.1007/s10841-019-00185-3	2020
43	YES	Magura, T. and TÃ³thmÃ©rÃ©sz, B. and BordÃ¡n, Zs.	Effects of nature management practice on carabid assemblages (Coleoptera : Carabidae) in a non-native plantation	BIOLOGICAL CONSERVATION	10.1016/S0006-3207(99)00073-7	2000
44	YES	Staubus, WJ and Boyd, ES and Adams, TA and Spear, DM and Dipman, MM and Meyer, WM	Ant communities in native sage scrub, non-native grassland, and suburban habitats in Los Angeles County, USA: conservation implications	JOURNAL OF INSECT CONSERVATION	10.1007/s10841-015-9790-5	2015
45	NO	Marini, L. and Haack, R.A. and Rabaglia, R.J. and Toffolo, E.P. and Battisti, A. and Faccoli, M.	Exploring associations between international trade and environmental factors with establishment patterns of exotic Scolytinae	BIOLOGICAL INVASIONS	10.1007/s10530-011-0039-2	2011
46	NO	Carpintero, S. and Reyes-LÃ³pez, J.	Effect of park age, size, shape and isolation on ant assemblages in two cities of Southern Spain	ENTOMOLOGICAL SCIENCE	10.1111/ens.12027	2014
47	YES	Morrison, L.W.	Long-term impacts of an arthropod-community invasion by the imported fire ant, Solenopsis invicta	ECOLOGY	10.1890/0012-9658(2002)083[2337:LTIOAA]2.0.CO;2	2002
48	YES	WANG, L. and XU, Y.-J. and ZENG, L. and LU, Y.-Y.	Impact of the red imported fire ant Solenopsis invicta Buren on biodiversity in South China: A review	JOURNAL OF INTEGRATIVE AGRICULTURE	10.1016/S2095-3119(18)62014-3	2019
49	YES	Verble-Pearson, R and Pearson, S	European Fire Ant Presence Decreases Native Arboreal Insect Abundance in Acadia National Park, Maine, USA	NATURAL AREAS JOURNAL	10.3375/043.036.0207	2016
50	NO	van Heezik, Y. and Dickinson, K.J.M. and Freeman, C. and Porter, S. and Wing, J. and Barratt, B.I.P.	To what extent does vegetation composition and structure influence beetle communities and species richness in private gardens in New Zealand?	LANDSCAPE AND URBAN PLANNING	10.1016/j.landurbplan.2016.02.013	2016
51	YES	Epperson, DM and Allen, CR	Red Imported Fire Ant Impacts on Upland Arthropods in Southern Mississippi	AMERICAN MIDLAND NATURALIST	10.1674/0003-0031-163.1.54	2010
52	NO	Miguelena, JG and Baker, PB	Effects of Urbanization on the Diversity, Abundance, and Composition of Ant Assemblages in an Arid City	ENVIRONMENTAL ENTOMOLOGY	10.1093/ee/nvz069	2019
53	NO	Koyama, A. and Ide, T.	Coastal habitats across sea-to-inland gradient sustain endangered coastal plants and Hymenoptera in coastal dune ecosystems of Japan	BIODIVERSITY AND CONSERVATION	10.1007/s10531-020-02065-8	2020
54	NO	Alignan, J.-F. and Debras, J.-F. and Dutoit, T.	Orthoptera prove good indicators of grassland rehabilitation success in the first French Natural Asset Reserve	JOURNAL FOR NATURE CONSERVATION	10.1016/j.jnc.2018.04.002	2018
55	NO	Boyce, A.J. and Shamon, H. and Kunkel, K.E. and McShea, W.J.	Grassland bird diversity and abundance in the presence of native and non-native grazers	AVIAN CONSERVATION AND ECOLOGY	10.5751/ACE-01944-160213	2021
56	NO	Prendergast, KS and Tomlinson, S and Dixon, KW and Bateman, PW and Menz, MHM	Urban native vegetation remnants support more diverse native bee communities than residential gardens in Australia's southwest biodiversity hotspot	BIOLOGICAL CONSERVATION	10.1016/j.biocon.2021.109408	2022
57	NO	Li, Y. and Gao, Y. and van Kleunen, M. and Liu, Y.	Herbivory may mediate the effects of nutrients on the dominance of alien plants	FUNCTIONAL ECOLOGY	10.1111/1365-2435.14019	2022
58	NO	Grez, AA and Zaviezo, T and Roy, HE and Brown, PMJ and Segura, B	In the shadow of the condor: invasive Harmonia axyridis found at very high altitude in the Chilean Andes	INSECT CONSERVATION AND DIVERSITY	10.1111/icad.12258	2017
59	YES	Hansen, AK and Ortega, YK and Six, DL	Comparison of Ground Beetle (Coleoptera: Carabidae) Assemblages in Rocky Mountain Savannas Invaded and Un-invaded by an Exotic Forb, Spotted Knapweed	NORTHWEST SCIENCE	10.3955/046.083.0406	2009
60	YES	Hartshorn, J.A. and Coyle, D.R.	Comparative Meta-analysis Effects of Nonnative Ants (Hymenoptera: Formicidae), Ground Beetles (Coleoptera: Carabidae), and Bark and Ambrosia Beetles (Coleoptera: Curculionidae) on Native Confamilials	ENVIRONMENTAL ENTOMOLOGY	10.1093/ee/nvab017	2021
61	YES	Fukuda, Y. and Moller, H. and Burns, B.	Effects of organic farming, fencing and vegetation origin on spiders and beetles within shelterbelts on dairy farms	NEW ZEALAND JOURNAL OF AGRICULTURAL RESEARCH	10.1080/00288233.2011.591402	2011
62	NO	Muscardi, D.C. and Almeida, S.S.P. and Schoereder, J.H. and Marques, T. and Sarcinelli, T.S. and CorrÃªa, A.S.	Response of litter ants (Hymenoptera : Formicidae) to habitat heterogeneity and local resource availability in native and exotic forests	SOCIOBIOLOGY	NA	2008
63	NO	Litt, A.R. and Steidl, R.J.	Interactive Effects of Fire and Nonnative Plants on Small Mammals in Grasslands	WILDLIFE MONOGRAPHS	10.1002/wmon.2	2011
64	NO	Fielding, DJ and Conn, JS	Feeding Preference for and Impact on an Invasive Weed (Crepis tectorum) by a Native, Generalist Insect Herbivore, Melanoplus borealis (Orthoptera: Acrididae)	ANNALS OF THE ENTOMOLOGICAL SOCIETY OF AMERICA	10.1603/AN10151	2011
65	YES	KaÅ¡Ã¡k, J. and MazalovÃ¡, M. and Å ipoÅ¡, J. and Kuras, T.	Dwarf pine: invasive plant threatens biodiversity of alpine beetles	BIODIVERSITY AND CONSERVATION	10.1007/s10531-015-0929-1	2015
66	YES	Ramula, S. and Sorvari, J.	The invasive herb Lupinus polyphyllus attracts bumblebees but reduces total arthropod abundance	ARTHROPOD-PLANT INTERACTIONS	10.1007/s11829-017-9547-z	2017
67	NO	Witt, A.B.R. and Samways, M.J.	Influence of agricultural land transformation and pest management practices on the arthropod diversity of a biodiversity hotspot, the Cape Floristic Region, South Africa	AFRICAN ENTOMOLOGY	NA	2004
68	YES	Loomis, J.D. and Cameron, G.N.	Impact of the invasive shrub Amur honeysuckle (Lonicera maackii) on shrub-layer insects in a deciduous forest in the eastern United States	BIOLOGICAL INVASIONS	10.1007/s10530-013-0505-0	2014
69	NO	Fitch, G and Wilson, CJ and Glaum, P and Vaidya, C and Simao, MC and Jamieson, MA	Does urbanization favour exotic bee species? Implications for the conservation of native bees in cities	BIOLOGY LETTERS	10.1098/rsbl.2019.0574	2019
70	NO	Wilson, CJ and Jamieson, MA	The effects of urbanization on bee communities depends on floral resource availability and bee functional traits	PLOS ONE	10.1371/journal.pone.0225852	2019
71	NO	Kovacs-Hostyanszki, A and Batary, P and Baldi, A	Local and landscape effects on bee communities of Hungarian winter cereal fields	AGRICULTURAL AND FOREST ENTOMOLOGY	10.1111/j.1461-9563.2010.00498.x	2011
72	NO	Avanesyan, A. and Culley, T.M.	Tolerance of native and exotic prairie grasses to herbivory by Melanoplus grasshoppers: Application of a nondestructive method for estimating plant biomass changes as a response to herbivory1	JOURNAL OF THE TORREY BOTANICAL SOCIETY	10.3159/TORREY-D-15-00028	2017
73	NO	Roca, I.T. and Proulx, R.	Acoustic assessment of species richness and assembly rules in ensiferan communities from temperate ecosystems	ECOLOGY	10.1890/15-0290.1	2016
74	YES	de Albuquerque Correa, C.M. and Puker, A. and Ferreira, K.R. and Cristaldo, C.M. and Ferreira, F.N.F. and Abot, A.R. and Korasaki, V.	Using dung beetles to evaluate the conversion effects from native to introduced pasture in the Brazilian Pantanal	JOURNAL OF INSECT CONSERVATION	10.1007/s10841-016-9877-7	2016
75	NO	CÃ¡rcamo, H.A. and NiemalÃ¤, J.K. and Spence, J.R.	FARMING AND GROUND BEETLES - EFFECTS OF AGRONOMIC PRACTICE ON POPULATIONS AND COMMUNITY STRUCTURE	The Canadian Entomologist	10.4039/Ent127123-1	1995
76	NO	Fielding, DJ and Brusven, MA	Ecological correlates between rangeland grasshopper (Orthoptera: Acrididae) and plant communities of southern Idaho	ENVIRONMENTAL ENTOMOLOGY	10.1093/ee/24.6.1432	1995
77	YES	Bertheau, C. and Salle, A. and Rossi, J.-P. and Bankhead-dronnet, S. and Pineau, X. and Roux-morabito, G. and Lieutier, F.	Colonisation of native and exotic conifers by indigenous bark beetles (Coleoptera: Scolytinae) in France	FOREST ECOLOGY AND MANAGEMENT	10.1016/j.foreco.2009.07.020	2009
78	NO	Gandhi, K.J.K. and Herms, D.A.	North American arthropods at risk due to widespread Fraxinus mortality caused by the Alien Emerald ash borer	BIOLOGICAL INVASIONS	10.1007/s10530-009-9594-1	2010
79	NO	Minckley, R.L. and Cane, J.H. and Kervin, L. and Yanega, D.	Biological impediments to measures of competition among introduced honey bees and desert bees (Hymenoptera : Apiformes)	JOURNAL OF THE KANSAS ENTOMOLOGICAL SOCIETY	NA	2003
80	NO	Watts, C.H. and Clarkson, B.R. and Cave, V.M. and Thornburrow, D. and Thorpe, S.	Invertebrate communities in a modified isolated raised bog compared to an intact raised bog in New Zealand	MIRES AND PEAT	10.19189/MaP.2019.MEH.StA.1879	2020
81	NO	Barratt, BIP and Worner, SP and Affeld, K and Ferguson, CM and Barton, DM and Bell, NL and Townsend, RJ	Biodiversity of indigenous tussock grassland sites in Otago, Canterbury and the Central North Island of New Zealand VI. Coleoptera biodiversity, community structure, exotic species invasion, and the effect of disturbance by agricultural development (vol 42, pg 217, 2012)	JOURNAL OF THE ROYAL SOCIETY OF NEW ZEALAND	10.1080/03036758.2012.754325	2013
82	NO	Pryke, JS and Samways, MJ	Ecological networks act as extensions of protected areas for arthropod biodiversity conservation	JOURNAL OF APPLIED ECOLOGY	10.1111/j.1365-2664.2012.02142.x	2012
83	YES	Robson, TC and Baker, AC and Murray, BR	Differences in leaf-litter invertebrate assemblages between radiata pine plantations and neighbouring native eucalypt woodland	AUSTRAL ECOLOGY	10.1111/j.1442-9993.2009.01936.x	2009
84	NO	Yoshioka, A and Takada, M and Washitani, I	Facilitation of a Native Pest of Rice, Stenotus rubrovittatus (Hemiptera: Miridae), by the Non-Native Lolium multiflorum (Cyperales: Poaceae) in an Agricultural Landscape	ENVIRONMENTAL ENTOMOLOGY	10.1603/EN11032	2011
85	NO	Dodds, KJ	Effects of Habitat Type and Trap Placement on Captures of Bark (Coleoptera: Scolytidae) and Longhorned (Coleoptera: Cerambycidae) Beetles in Semiochemical-Baited Traps	JOURNAL OF ECONOMIC ENTOMOLOGY	10.1603/EC10358	2011
86	NO	Finch, O.-D. and Szumelda, A.	Introduction of Douglas fir (Pseudotsuga menziesii (Mirb.) Franco) into Western Europe: Epigaeic arthropods in intermediate-aged pure stands in northwestern Germany	FOREST ECOLOGY AND MANAGEMENT	10.1016/j.foreco.2007.01.039	2007
87	NO	Klaus, VH and Kleinebecker, T and Prati, D and Gossner, MM and Alt, F and Boch, S and Gockel, S and Hemp, A and Lange, M and Muller, J and Oelmann, Y and Pasalic, E and Renner, SC and Socher, SA and Turke, M and Weisser, WW and Fischer, M and Holzel, N	Does organic grassland farming benefit plant and arthropod diversity at the expense of yield and soil fertility?	AGRICULTURE ECOSYSTEMS & ENVIRONMENT	10.1016/j.agee.2013.05.019	2013
88	YES	Radtke, TM and Glasier, JRN and Wilson, SD	Species composition and abundance of ants and other invertebrates in stands of crested wheatgrass (Agropyron cristatum) and native grasslands in the northern Great Plains	CANADIAN JOURNAL OF ZOOLOGY	10.1139/cjz-2013-0103	2014
89	NO	Uehara-Prado, M. and Fernandes, J.d.O. and Bello, A.d.M. and Machado, G. and Santos, A.J. and Vaz-de-Mello, F.Z. and Freitas, A.V.L.	Selecting terrestrial arthropods as indicators of small-scale disturbance: A first approach in the Brazilian Atlantic Forest	BIOLOGICAL CONSERVATION	10.1016/j.biocon.2009.01.008	2009
90	NO	Nakanishi, K and Nishida, T and Kon, M and Sawada, H	Effects of environmental factors on the species composition of aquatic insects in irrigation ponds	ENTOMOLOGICAL SCIENCE	10.1111/ens.12043	2014
91	NO	King, JR and Tschinkel, WR	Fire ants are not drivers of biodiversity change: a response to Stuble et al. (2013)	ECOLOGICAL ENTOMOLOGY	10.1111/een.12063	2013
92	NO	Arnan, X and Andersen, AN and Gibb, H and Parr, CL and Sanders, NJ and Dunn, RR and Angulo, E and Baccaro, FB and Bishop, TR and Boulay, R and Castracani, C and Cerda, X and Del Toro, I and Delsinne, T and Donoso, DA and Elten, EK and Fayle, TM and Fitzpatrick, MC and Gomez, C and Grasso, DA and Grossman, BF and Guenard, B and Gunawardene, N and Heterick, B and Hoffmann, BD and Janda, M and Jenki…	Dominance-diversity relationships in ant communities differ with invasion	GLOBAL CHANGE BIOLOGY	10.1111/gcb.14331	2018
93	NO	Evans, M.J. and Banks, S.C. and Davies, K.F. and Mcclenahan, J. and Melbourne, B. and Driscoll, D.A.	The use of traits to interpret responses to large scale - edge effects: a study of epigaeic beetle assemblages across a Eucalyptus forest and pine plantation edge	LANDSCAPE ECOLOGY	10.1007/s10980-016-0364-z	2016
94	NO	van Schalkwyk, J. and Pryke, J.S. and Samways, M.J.	Wide corridors with much environmental heterogeneity best conserve high dung beetle and ant diversity	BIODIVERSITY AND CONSERVATION	10.1007/s10531-017-1299-7	2017
95	NO	Mody, K. and Lerch, D. and MÃ¼ller, A.-K. and Simons, N.K. and BlÃ¼thgen, N. and Harnisch, M.	Flower power in the city: Replacing roadside shrubs by wildflower meadows increases insect numbers and reduces maintenance costs	PLOS ONE	10.1371/journal.pone.0234327	2020
96	YES	Schuh, M. and LARSEN, K.J.	Rhamnus cathartica (Rosales: Rhamnaceae) Invasion Reduces Ground-Dwelling Insect Abundance and Diversity in Northeast Iowa Forests	ENVIRONMENTAL ENTOMOLOGY	10.1093/ee/nvv050	2015
97	NO	Unsicker, SB and Oswald, A and Kohler, G and Weisser, WW	Complementarity effects through dietary mixing enhance the performance of a generalist insect herbivore	OECOLOGIA	10.1007/s00442-008-0973-6	2008
98	NO	Pedley, SM and Martin, RD and Oxbrough, A and Irwin, S and Kelly, TC and O'Halloran, J	Commercial spruce plantations support a limited. canopy fauna: Evidence from a multi taxa comparison of native and plantation forests	FOREST ECOLOGY AND MANAGEMENT	10.1016/j.foreco.2013.12.010	2014
99	NO	Zakardjian, M and Geslin, B and Mitran, V and Franquet, E and Jourdan, H	Effects of Urbanization on Plant-Pollinator Interactions in the Tropics: An Experimental Approach Using Exotic Plants	INSECTS	10.3390/insects11110773	2020
100	YES	Ganho, N.G. and Marinoni, R.C.	Spatial variability of Coleoptera (Insecta) families between a Montane Ombrophilous Mixed Forest (Bioma Araucaria) and Pinus elliottii Engelmann plantation fragments, in the Parque Ecologico Vivat Floresta, Tijucas do Sul, Parana, Brazil	REVISTA BRASILEIRA DE ZOOLOGIA	10.1590/S0101-81752006000400024	2006
101	NO	Perry, K.I. and Herms, D.A.	Short-Term Responses of Ground Beetles to Forest Changes Caused by Early Stages of Emerald Ash Borer (Coleoptera: Buprestidae)-Induced Ash Mortality	ENVIRONMENTAL ENTOMOLOGY	10.1093/ee/nvw038	2016
102	NO	Orr, MC and Ren, ZX and Ge, J and Tian, L and An, JD and Huang, JX and Zhu, CD and Williams, PH	The rising threat of the invasive bumblebee Bombus terrestris highlights the need for sales restrictions and domestication of unique local biodiversity in Asia	ENTOMOLOGIA GENERALIS	10.1127/entomologia/2022/1409	2022
103	YES	Allen, C.R. and Lutz, R.S. and Lockley, T. and Phillips Jr., S.A. and Demarais, S.	The non-indigenous ant, Solenopsis invicta, reduces loggerhead shrike and native insect abundance	JOURNAL OF AGRICULTURAL AND URBAN ENTOMOLOGY	NA	2001
104	NO	Tasker, P. and Reid, C. and Young, A.D. and Threlfall, C.G. and Latty, T.	If you plant it, they will come: quantifying attractiveness of exotic plants for winter-active flower visitors in community gardens	URBAN ECOSYSTEMS	10.1007/s11252-019-00914-1	2020
105	NO	Mach, BM and Potter, DA	Quantifying bee assemblages and attractiveness of flowering woody landscape plants for urban pollinator conservation	PLOS ONE	10.1371/journal.pone.0208428	2018
106	NO	Woodcock, B.A. and Pywell, R.F. and Roy, D.B. and Rose, R.J. and Bell, D.	Grazing management of calcareous grasslands and its implications for the conservation of beetle communities	BIOLOGICAL CONSERVATION	10.1016/j.biocon.2005.03.017	2005
107	NO	Nkem, J.N. and De Bruyn, L.L. and King, K.	The Effect of Increasing Topsoil Disturbance on Surface-Active Invertebrate Composition and Abundance under Grazing and Cropping Regimes on Vertisols in North-West New South Wales, Australia	INSECTS	10.3390/insects11040237	2020
108	YES	Freeland-Riggert, B.T. and Cairns, S.H. and Poulton, B.C. and Riggert, C.M.	Differences Found in the Macroinvertebrate Community Composition in the Presence or Absence of the Invasive Alien Crayfish, Orconectes hylas	PLOS ONE	10.1371/journal.pone.0150199	2016
109	YES	Della Rocca, F and Stefanelli, S and Bogliani, G	Robinia pseudoacacia as a surrogate for native tree species for saproxylic beetles inhabiting the riparian mixed forests of northern Italy	AGRICULTURAL AND FOREST ENTOMOLOGY	10.1111/afe.12157	2016
110	NO	Whitford, WG and Van Zee, J and Nash, MS and Smith, WE and Herrick, JE	Ants as indicators of exposure to environmental stressors in North American desert grasslands	ENVIRONMENTAL MONITORING AND ASSESSMENT	10.1023/A:1005858918860	1999
111	YES	Devenish, AJM and Newton, RJ and Bridle, JR and Gomez, C and Midgley, JJ and Sumner, S	Contrasting responses of native ant communities to invasion by an ant invader, Linepithema humile	BIOLOGICAL INVASIONS	10.1007/s10530-021-02522-7	2021
112	YES	DaRocha, W and Antoniazzi, R and Delabie, JHC and Schroth, G and Fernandes, GW and Neves, FS	Disentangling the factors that shape bromeliad and ant communities in the canopies of cocoa agroforestry and preserved Atlantic Forest	BIOTROPICA	10.1111/btp.13018	2021
113	NO	Houghton, M. and McQuillan, P.B. and Bergstrom, D.M. and Frost, L. and van den Hoff, J. and Shaw, J.	Pathways of alien invertebrate transfer to the Antarctic region	POLAR BIOLOGY	10.1007/s00300-014-1599-2	2016
114	YES	Weyl, P.S.R. and de Moor, F.C. and Hill, M.P. and Weyl, O.L.F.	The effect of largemouth bass Micropterus salmoides on aquatic macro-invertebrate communities in the Wit River, Eastern Cape, South Africa	AFRICAN JOURNAL OF AQUATIC SCIENCE	10.2989/16085914.2010.540776	2010
115	NO	Hudson, L.N. and Newbold, T. and Contu, S. and Hill, S.L.L. and Lysenko, I. and De Palma, A. and Phillips, H.R.P. and Senior, R.A. and Bennett, D.J. and Booth, H. and Choimes, A. and Correia, D.L.P. and Day, J. and EcheverrÃ­a-LondoÃ±o, S. and Garon, M. and Harrison, M.L.K. and Ingram, D.J. and Jung, M. and Kemp, V. and Kirkpatrick, L. and Martin, C.D. and Pan, Y. and White, H.J. and Aben, J. and…	The PREDICTS database: a global database of how local terrestrial biodiversity responds to human impacts	ECOLOGY AND EVOLUTION	10.1002/ece3.1303	2014
116	NO	Ives, C.D. and Hose, G.C. and Nipperess, D.A. and Taylor, M.P.	The influence of riparian corridor width on ant and plant assemblages in northern Sydney, Australia	URBAN ECOSYSTEMS	10.1007/s11252-010-0141-8	2011
117	NO	Craig, DP and Bock, CE and Bennett, BC and Bock, JH	Habitat relationships among grasshoppers (Orthoptera : Acrididae) at the western limit of the Great Plains in Colorado	AMERICAN MIDLAND NATURALIST	10.1674/0003-0031(1999)142[0314:HRAGOA]2.0.CO;2	1999
118	NO	Honek, A and Dixon, AFG and Soares, AO and Skuhrovec, J and Martinkova, Z	Spatial and temporal changes in the abundance and compostion of ladybird (Coleoptera: Coccinellidae) communitie	CURRENT OPINION IN INSECT SCIENCE	10.1016/j.cois.2017.04.001	2017
119	YES	Morrison, L.W. and Porter, S.D.	Positive association between densities of the red imported fire ant, Solenopsis invicta (Hymenoptera : Formicidae), and generalized ant and arthropod diversity	ENVIRONMENTAL ENTOMOLOGY	10.1603/0046-225X-32.3.548	2003
120	YES	Paschetta, M and Giachino, P and Isaia, M	Taxonomic Relatedness of Spider and Carabid Assemblages in a Wetland Ecosystem	ZOOLOGICAL STUDIES	NA	2012
121	NO	Auger-Rozenberg, MA and Roques, A	Seed wasp invasions promoted by unregulated seed trade affect vegetal and animal biodiversity	INTEGRATIVE ZOOLOGY	10.1111/j.1749-4877.2012.00308.x	2012
122	NO	Delgado, J.D. and Arroyo, N.L. and ArÃ©valo, J.R. and FernÃ¡ndez-Palacios, J.M.	Road edge effects on litter invertebrate communities of subtropical forests	JOURNAL OF NATURAL HISTORY	10.1080/00222933.2012.743610	2013
123	NO	Medina, F.M. and LÃ³pez-Darias, M. and Nogales, M. and GarcÃ­a, R.	Food habits of feral cats (Felis silvestris catus L.) in insular semiarid environments (Fuerteventura, Canary Islands)	WILDLIFE RESEARCH	10.1071/WR07108	2008
124	NO	Angelella, GM and McCullough, CT and O'Rourke, ME	Honey bee hives decrease wild bee abundance, species richness, and fruit count on farms regardless of wildflower strips	SCIENTIFIC REPORTS	10.1038/s41598-021-81967-1	2021
125	YES	Van de Meutter, F and Trekels, H and Green, AJ	The impact of the North American waterbug Trichocorixa verticalis (Fieber) on aquatic macroinvertebrate communities in southern Europe	FUNDAMENTAL AND APPLIED LIMNOLOGY	10.1127/1863-9135/2010/0177-0283	2010
126	YES	Ortega, Y.K. and McKelvey, K.S. and Six, D.L.	Invasion of an exotic forb impacts reproductive success and site fidelity of a migratory songbird	OECOLOGIA	10.1007/s00442-006-0438-8	2006
127	NO	Stuble, KL and Chick, LD and Rodriguez-Cabal, MA and Lessard, JP and Sanders, NJ	Fire ants are drivers of biodiversity loss: a reply to King and Tschinkel (2013)	ECOLOGICAL ENTOMOLOGY	10.1111/een.12050	2013
128	NO	Aizen, MA and Morales, CL and Vazquez, DP and Garibaldi, LA and Saez, A and Harder, LD	When mutualism goes bad: density-dependent impacts of introduced bees on plant reproduction	NEW PHYTOLOGIST	10.1111/nph.12924	2014
129	NO	Fan, S. and Yu, D. and Liu, C.	The Invasive Plant Alternanthera philoxeroides Was Suppressed More Intensively than Its Native Congener by a Native Generalist: Implications for the Biotic Resistance Hypothesis	PLOS ONE	10.1371/journal.pone.0083619	2013
130	YES	Ito, HC and Shiraishi, H and Nakagawa, M and Takamura, N	Combined impact of pesticides and other environmental stressors on animal diversity in irrigation ponds	PLOS ONE	10.1371/journal.pone.0229052 and 10.1371/journal.pone.0229052.r001 and 10.1371/journal.pone.0229052.r002 and 10.1371/journal.pone.0229052.r003 and 10.1371/journal.pone.0229052.r004	2020
131	YES	Dejean, A and Cereghino, R and Leponce, M and Rossi, V and Roux, O and Compin, A and Delabie, JHC and Corbara, B	The fire ant Solenopsis saevissima and habitat disturbance alter ant communities	BIOLOGICAL CONSERVATION	10.1016/j.biocon.2015.04.012	2015
132	NO	Clarke, DA and Palmer, DJ and McGrannachan, C and Burgess, TI and Chown, SL and Clarke, RH and Kumschick, S and Lach, L and Liebhold, AM and Roy, HE and Saunders, ME and Yeates, DK and Zalucki, MP and McGeoch, MA	Options for reducing uncertainty in impact classification for alien species	ECOSPHERE	10.1002/ecs2.3461	2021
133	YES	Motard, E. and Dusz, S. and Geslin, B. and Akpa-Vinceslas, M. and Hignard, C. and Babiar, O. and Clair-Maczulajtys, D. and Michel-Salzat, A.	How invasion by Ailanthus altissima transforms soil and litter communities in a temperate forest ecosystem	BIOLOGICAL INVASIONS	10.1007/s10530-014-0838-3	2015
134	NO	Tello, F and Gonzalez, ME and Mico, E and Valdivia, N and Torres, F and Lara, A and Garcia-Lopez, A	Short-Interval, Severe Wildfires Alter Saproxylic Beetle Diversity in Andean Araucaria Forests in Northwest Chilean Patagonia	FORESTS	10.3390/f13030441	2022
135	NO	Roques, A and Auger-Rozenberg, MA and Boivin, S	A lack of native congeners may limit colonization of introduced conifers by indigenous insects in Europe	CANADIAN JOURNAL OF FOREST RESEARCH	10.1139/x05-277	2006
136	NO	Tajthi, B and Horvath, R and Mizser, S and Nagy, DD and Tothmeresz, B	Spider assemblages in floodplain forests along an urbanization gradient	COMMUNITY ECOLOGY	10.1556/168.2017.18.3.10	2017
137	NO	Correa, CMA and Ferreira, KR and Abot, AR and Louzada, J and Vaz-de-Mello, FZ	Ivermectin impacts on dung beetle diversity and their ecological functions in two distinct Brazilian ecosystems	ECOLOGICAL ENTOMOLOGY	10.1111/een.13158	2022
138	YES	ViglÃ¡Å¡ovÃ¡, S. and NedvÄ›d, O. and Zach, P. and Kulfan, J. and ParÃ¡k, M. and HonÄ›k, A. and MartinkovÃ¡, Z. and Roy, H.E.	Species assemblages of ladybirds including the harlequin ladybird Harmonia axyridis: a comparison at large spatial scale in urban habitats	BIOCONTROL	10.1007/s10526-017-9793-0	2017
139	NO	Bazelet, C.S. and Samways, M.J.	Grasshopper assemblage response to conservation ecological networks in a timber plantation matrix	Agriculture, Ecosystems and Environment	10.1016/j.agee.2011.07.008	2011
140	NO	Shi, W. and Ding, S.-Y. and Yuan, J.S.	Comparison of Insect Gut Cellulase and Xylanase Activity Across Different Insect Species with Distinct Food Sources	BIOENERGY RESEARCH	10.1007/s12155-010-9096-0	2011
141	NO	Martins, AC and Goncalves, RB and Melo, GAR	Changes in wild bee fauna of a grassland in Brazil reveal negative effects associated with growing urbanization during the last 40 years	ZOOLOGIA	10.1590/S1984-46702013000200006	2013
142	YES	Correa, C.M.A. and Da Silva, P.G. and Puker, A. and Abot, A.R.	Spatiotemporal patterns of taxonomic and functional beta-diversity of dung beetles in native and introduced pastures in the Brazilian Pantanal	AUSTRAL ECOLOGY	10.1111/aec.12963	2021
143	NO	Hostetler, N.E. and McIntyre, M.E.	Effects of urban land use on pollinator (Hymenoptera : Apoidea) communities in a desert metropolis	BASIC AND APPLIED ECOLOGY	10.1078/1439-1791-00051	2001
144	YES	Edelmann, P and Ambarli, D and Gossner, MM and Schall, P and Ammer, C and Wende, B and Schulze, ED and Weisser, WW and Seibold, S	Forest management affects saproxylic beetles through tree species composition and canopy cover	FOREST ECOLOGY AND MANAGEMENT	10.1016/j.foreco.2022.120532	2022
145	NO	Chown, SL and Gremmen, NJM and Gaston, KJ	Ecological biogeography of southern ocean islands: Species-area relationships, human impacts, and conservation	AMERICAN NATURALIST	10.1086/286190	1998
146	NO	Rodriguez, A and Hekkala, AM and Sjogren, J and Strengbom, J and Lofroth, T	Boreal forest fertilization leads to functional homogenization of ground beetle assemblages	JOURNAL OF APPLIED ECOLOGY	10.1111/1365-2664.13877	2021
147	YES	Tanaka, H and Ohnishi, H and Tatsuta, H and Tsuji, K	An analysis of mutualistic interactions between exotic ants and honeydew producers in the Yanbaru district of Okinawa Island, Japan	ECOLOGICAL RESEARCH	10.1007/s11284-011-0851-2	2011
148	NO	Franceschini, M.C. and de Wysiecki, M.L. and de Neiffs, A.P. and Galassi, M.E. and MartÃ­nez, F.S.	The role of the host-specific grasshopper Cornops aquaticum (Orthoptera: Acrididae) as consumer of native Eichhornia crassipes (Pontederiaceae) floating meadows	REVISTA DE BIOLOGIA TROPICAL	NA	2011
149	NO	Ruzzier, E and Forbicioni, L and Gentili, R and Tormen, N and Dondina, O and Orioli, V and Bani, L	From Island Biogeography to Conservation: A Multi-Taxon and Multi-Taxonomic Rank Approach in the Tuscan Archipelago	LAND	10.3390/land10050486	2021
150	NO	Michaud, D	Environmental impact of transgenic crops. II. Impact of recombinant traits	PHYTOPROTECTION	10.7202/012511ar	2005
151	NO	Tshiguvho, TE and Dean, WRJ and Robertson, HG	Conservation value of road verges in the semi-arid Karoo, South Africa: ants (Hymenoptera : Formicidae) as bio-indicators	BIODIVERSITY AND CONSERVATION	10.1023/A:1008911805007	1999
152	NO	Spitzer, B.W. and Wild, A.L.	Effects of tree mortality caused by a bark beetle outbreak on the ant community in the San Bernardino National Forest	ECOLOGICAL ENTOMOLOGY	10.1111/een.12031	2013
153	YES	Vonshak, M. and Dayan, T. and Ionescu-Hirsh, A. and Freidberg, A. and Hefetz, A.	The little fire ant Wasmannia auropunctata: a new invasive species in the Middle East and its impact on the local arthropod fauna	BIOLOGICAL INVASIONS	10.1007/s10530-009-9593-2	2010
154	NO	Normandin, E and Vereecken, NJ and Buddle, CM and Fournier, V	Taxonomic and functional trait diversity of wild bees in different urban settings	PEERJ	10.7717/peerj.3051	2017
155	NO	Shurin, JB	Interactive effects of predation and dispersal on zooplankton communities	ECOLOGY	10.1890/0012-9658(2001)082[3404:IEOPAD]2.0.CO;2	2001
156	NO	Economo, EP and Janda, M and Guenard, B and Sarnat, E	Assembling a species-area curve through colonization, speciation and human-mediated introduction	JOURNAL OF BIOGEOGRAPHY	10.1111/jbi.12884	2017
157	NO	Crist, T.O.	Biodiversity, species interactions, and functional roles of ants (hymenoptera: Formi-cidae) in fragmented landscapes: a review	MYRMECOLOGICAL NEWS	NA	2009
158	NO	Zettler, J.A. and McInnis Jr., T.M. and Allen, C.R and Spira, T.P.	Biodiversity of fungi in red imported fire ant (Hymenoptera : Formicidae) mounds	ANNALS OF THE ENTOMOLOGICAL SOCIETY OF AMERICA	10.1603/0013-8746(2002)095[0487:BOFIRI]2.0.CO;2	2002
159	NO	Nagamitsu, T and Kenta, T and Inari, N and Kato, E and Hiura, T	Abundance, body size, and morphology of bumblebees in an area where an exotic species, Bombus terrestris, has colonized in Japan	ECOLOGICAL RESEARCH	10.1007/s11284-006-0029-5	2007
160	YES	Correa, C.M.A. and Braga, R.F. and Puker, A. and Abot, A.R. and Korasaki, V.	Optimising Methods for Dung Beetle (Coleoptera: Scarabaeidae) Sampling in Brazilian Pastures	ENVIRONMENTAL ENTOMOLOGY	10.1093/ee/nvx191	2018
161	NO	Gotlieb, A and Hollender, Y and Mandelik, Y	Gardening in the desert changes bee communities and pollination network characteristics	BASIC AND APPLIED ECOLOGY	10.1016/j.baae.2010.12.003	2011
162	YES	HUGHES, RD and TYNDALEBISCOE, M and WALKER, J	EFFECTS OF INTRODUCED DUNG BEETLES (COLEOPTERA-SCARABAEIDAE) ON BREEDING AND ABUNDANCE OF AUSTRALIAN BUSHFLY, MUSCA-VETUSTISSIMA WALKER (DIPTERA-MUSCIDAE)	BULLETIN OF ENTOMOLOGICAL RESEARCH	10.1017/S0007485300009342	1978
163	NO	Flicker, NR and Poveda, K and Grab, H	The Bee Community of Cannabis sativa and Corresponding Effects of Landscape Composition	ENVIRONMENTAL ENTOMOLOGY	10.1093/ee/nvz141	2020
164	NO	Samways, M.J.	Insects on the brink of a major discontinuity	BIODIVERSITY AND CONSERVATION	10.1007/BF00052715	1996
165	YES	Campbell, JW and Grodsky, SM and Monroe, AP and Martin, JA	Bee (Apoidea) community response to perennial grass treatments managed for livestock production and conservation	AGRICULTURE ECOSYSTEMS & ENVIRONMENT	10.1016/j.agee.2021.107391	2021
166	NO	Pustkowiak, S and Banaszak-Cibicka, W and Mielczarek, LE and Tryjanowski, P and Skorka, P	The association of windmills with conservation of pollinating insects and wild plants in homogeneous farmland of western Poland	ENVIRONMENTAL SCIENCE AND POLLUTION RESEARCH	10.1007/s11356-017-0864-7	2018
167	NO	BROWN, DG	BEETLE FOLIVORY INCREASES RESOURCE AVAILABILITY AND ALTERS PLANT INVASION IN MONOCULTURES OF GOLDENROD	ECOLOGY	10.2307/1939627	1994
168	NO	Frank, K. and HÃ¼lsmann, M. and Assmann, T. and Schmitt, T. and BlÃ¼thgen, N.	Land use affects dung beetle communities and their ecosystem service in forests and grasslands	Agriculture, Ecosystems and Environment	10.1016/j.agee.2017.04.010	2017
169	NO	AmÃ©zquita, S. and Favila, M.E.	Removal Rates of Native and Exotic Dung by Dung Beetles (Scarabaeidae: Scarabaeinae) in a Fragmented Tropical Rain Forest	ENVIRONMENTAL ENTOMOLOGY	10.1603/EN09182	2010
170	NO	Potts, S.G. and Vulliamy, B. and Roberts, S. and O'Toole, C. and Dafni, A. and Ne'eman, G. and Willmer, P.G.	Nectar resource diversity organises flower-visitor community structure	ENTOMOLOGIA EXPERIMENTALIS ET APPLICATA	10.1111/j.0013-8703.2004.00212.x	2004
171	YES	Natsumeda, T and Takamura, N and Nakagawa, M and Kadono, Y and Tanaka, T and Mitsuhashi, H	Environmental and biotic characteristics to discriminate farm ponds with and without exotic largemouth bass and bluegill in western Japan	LIMNOLOGY	10.1007/s10201-015-0453-8	2015
172	NO	Prendergast, KS and Dixon, KW and Bateman, PW	A global review of determinants of native bee assemblages in urbanised landscapes	INSECT CONSERVATION AND DIVERSITY	10.1111/icad.12569	2022
173	YES	Ellis, LM and Molles, MC and Crawford, CS and Heinzelmann, F	Surface-active arthropod communities in native and exotic riparian vegetation in the middle Rio Grande Valley, New Mexico	SOUTHWESTERN NATURALIST	10.2307/3672594	2000
174	NO	Palmersheim, MC and Schuerch, R and O'Rourke, ME and Slezak, J and Couvillon, MJ	If You Grow It, They Will Come: Ornamental Plants Impact the Abundance and Diversity of Pollinators and Other Flower-Visiting Insects in Gardens	HORTICULTURAE	10.3390/horticulturae8111068	2022
175	YES	Kekeunou, S. and Hauser, S. and Weise, S. and Messi, J. and Moglan, I.	Effect of planted fallow systems on Zonocerus variegatus (Orthoptera: Pyrgomorphidae) abundance in the humid forest zone of Southern Cameroon	JOURNAL OF PEST SCIENCE	10.1007/s10340-010-0310-9	2010
176	YES	Berman, M and Andersen, AN and Ibanez, T	Invasive ants as back-seat drivers of native ant diversity decline in New Caledonia	BIOLOGICAL INVASIONS	10.1007/s10530-013-0455-6	2013
177	NO	Abbott, KL	Supercolonies of the invasive yellow crazy ant, Anoplolepis gracilipes, on an oceanic island: Forager activity patterns, density and biomass	INSECTES SOCIAUX	10.1007/s00040-005-0800-6	2005
178	NO	Stanley, DA and Stout, JC	Quantifying the impacts of bioenergy crops on pollinating insect abundance and diversity: a field-scale evaluation reveals taxon-specific responses	JOURNAL OF APPLIED ECOLOGY	10.1111/1365-2664.12060	2013
179	NO	Nazarreta, R and Hartke, TR and Hidayat, P and Scheu, S and Buchori, D and Drescher, J	Rainforest conversion to smallholder plantations of rubber or oil palm leads to species loss and community shifts in canopy ants (Hymenoptera: Formicidae)	MYRMECOLOGICAL NEWS	10.25849/myrmecol.news_030:175	2020
180	YES	Suarez, A.V. and Bolger, D.T. and Case, T.J.	Effects of fragmentation and invasion on native ant communities in coastal southern California	ECOLOGY	10.1890/0012-9658(1998)079[2041:EOFAIO]2.0.CO;2	1998
181	NO	Vieira, L. and Louzada, J.N.C. and Spector, S.	Effects of Degradation and Replacement of Southern Brazilian Coastal Sandy Vegetation on the Dung Beetles (Coleoptera: Scarabaeidae)	BIOTROPICA	10.1111/j.1744-7429.2008.00432.x	2008
182	NO	Jones, M.S. and Tylianakis, J.M. and Reganold, J.P. and Snyder, W.E.	Dung beetle-mediated soil modification: a data set for analyzing the effects of a recent introduction on soil quality	ECOLOGY	10.1002/ecy.2374	2018
183	NO	Sakata, Y. and Yamasaki, M. and Ohgushi, T.	Urban landscape and forest vegetation regulate the range expansion of an exotic lace bug Corythucha marmorata (Hemiptera: Tingidae)	ENTOMOLOGICAL SCIENCE	10.1111/ens.12197	2016
184	NO	Yang, C and Zhan, ZY and Zong, SX and Ren, LL	The Relationship between Landscape Patterns and Populations of Asian Longhorned Beetles	FORESTS	10.3390/f13121981	2022
185	NO	Wetterer, J.K. and Espadaler, X. and Wetterer, A.L. and Cabral, S.G.M.	Native and exotic ants of the Azores (Hymenoptera: Formicidae)	SOCIOBIOLOGY	NA	2004
186	YES	Rosenberger, DW and Conforti, ML	Native and agricultural grassland use by stable and declining bumble bees in Midwestern North America	INSECT CONSERVATION AND DIVERSITY	10.1111/icad.12448	2020
187	NO	Denning, KR and Foster, BL	Flower visitor communities are similar on remnant and reconstructed tallgrass prairies despite forb community differences	RESTORATION ECOLOGY	10.1111/rec.12615	2018
188	NO	Kaiser, CN and Hansen, DM and Mueller, CB	Exotic pest insects: another perspective on coffee and conservation	ORYX	10.1017/S0030605308000914	2008
189	YES	Tarr, MD	Effects of Non-native Shrubs on Caterpillars and Shrubland-Dependent Passerines Within Three Transmission Line Rights-of-Way in Southeastern New Hampshire	NORTHEASTERN NATURALIST	10.1656/045.029.m2001	2022
190	YES	Mitchell, AB and Litt, AR	Nonnative plant shifts functional groups of arthropods following drought	BIOLOGICAL INVASIONS	10.1007/s10530-016-1072-y	2016
191	YES	Tanner, R.A. and Varia, S. and Eschen, R. and Wood, S. and Murphy, S.T. and Gange, A.C.	Impacts of an Invasive Non-Native Annual Weed, Impatiens glandulifera, on Above- and Below-Ground Invertebrate Communities in the United Kingdom	PLOS ONE	10.1371/journal.pone.0067271	2013
192	NO	NiemelÃ¤, J. and Kotze, D.J.	Carabid beetle assemblages along urban to rural gradients: A review	LANDSCAPE AND URBAN PLANNING	10.1016/j.landurbplan.2009.05.016	2009
193	NO	Gan, J.Y.S. and Pathy, T.S. and Yeo, D.Y.C. and Lee, J.M. and Yek, S.H.	The population dynamics of the yellow crazy ant Anoplolepis gracilipes (Hymenoptera: Formicidae) on a tropical island in Malaysia	ECOLOGICAL ENTOMOLOGY	10.1111/een.13119	2022
194	NO	Hulle, M and Vernon, P	Terrestrial macro-arthropods of the sub-Antarctic islands of Possession (Crozet Archipelago) and Kerguelen: inventory of native and non-native species	ZOOSYSTEMA	10.5252/zoosystema2021v43a22	2021
195	NO	Bernardes, EJ and Rocha, EC and Jesus, FG and Oliveira, MA and Araujo, MS	Dry forest fragmentation in Brazilian Cerrado and its effects on communities of ground foraging ants	FLORIDA ENTOMOLOGIST	10.1653/024.103.0311	2020
196	YES	Schirmel, J. and Buchholz, S.	Invasive moss alters patterns in life-history traits and functional diversity of spiders and carabids	BIOLOGICAL INVASIONS	10.1007/s10530-012-0352-4	2013
197	NO	Sanabria-Silva, A.M. and Amarillo-SuÃ¡rez, Ã.R.	Same but different: Diversity and complexity of an arthropod trophic network and comparative seed viability of an invasive and a native legume species	JOURNAL OF ARID ENVIRONMENTS	10.1016/j.jaridenv.2017.04.004	2017
198	NO	Basset, Y and Missa, O and Alonso, A and Miller, SE and Curletti, G and De Meyer, M and Eardley, CD and Mansell, MW and Novotny, V and Wagner, T	Faunal turnover of arthropod assemblages along a wide gradient of disturbance in Gabon	AFRICAN ENTOMOLOGY	10.4001/1021-3589-16.1.47	2008
199	YES	Lovei, GL and Magura, T	Ground beetle (Coleoptera: Carabidae) diversity is higher in narrow hedges composed of a native compared to non-native trees in a Danish agricultural landscape	INSECT CONSERVATION AND DIVERSITY	10.1111/icad.12210	2017
200	NO	Butler, O.M. and Ye, C. and Zhang, Q.	Dynamics of insect communities across a unique network of hydrologically altered riparian habitats in central China	ECOHYDROLOGY	10.1002/eco.2462	2022
201	NO	Saez, A and Morales, CL and Garibaldi, LA and Aizen, MA	Invasive bumble bees reduce nectar availability for honey bees by robbing raspberry flower buds	BASIC AND APPLIED ECOLOGY	10.1016/j.baae.2017.01.001	2017
202	YES	Savage, AM and Rudgers, JA and Whitney, KD	Elevated dominance of extrafloral nectary-bearing plants is associated with increased abundances of an invasive ant and reduced native ant richness	DIVERSITY AND DISTRIBUTIONS	10.1111/j.1472-4642.2009.00579.x	2009
203	NO	HARRIS, RJ	DIET OF THE WASPS VESPULA-VULGARIS AND VESPULA-GERMANICA IN HONEYDEW BEECH FOREST OF THE SOUTH ISLAND, NEW-ZEALAND	NEW ZEALAND JOURNAL OF ZOOLOGY	10.1080/03014223.1991.10757963	1991
204	NO	Dodds, K.J. and Dubois, G.D. and Hoebeke, E.R.	Trap Type, Lure Placement, and Habitat Effects on Cerambycidae and Scolytinae (Coleoptera) Catches in the Northeastern United States	JOURNAL OF ECONOMIC ENTOMOLOGY	10.1603/EC09395	2010
205	NO	Delgado, JD and Morales, GM and Arroyo, NL and Fernandez-Palacios, JM	The responses of leaf litter invertebrates to environmental gradients along road edges in subtropical island forests	PEDOBIOLOGIA	10.1016/j.pedobi.2013.01.003	2013
206	YES	Carpintero, S and Reyes-Lopez, J	Indirect effect of the invasive exotic fungusOphiostoma novo-ulmi(Dutch elm disease) on ants	COMMUNITY ECOLOGY	10.1007/s42974-020-00023-6	2020
207	NO	Molina-Montenegro, M.A. and Briones, R. and Cavieres, L.A.	Does global warming induce segregation among alien and native beetle species in a mountain-top?	ECOLOGICAL RESEARCH	10.1007/s11284-008-0477-1	2009
208	NO	Van Zandt, P.A. and Collins, E. and Losos, J.B. and Chase, J.M.	Implications of food web interactions for restoration of Missouri Ozark glade habitats	RESTORATION ECOLOGY	10.1111/j.1526-100X.2005.00039.x	2005
209	NO	Edwards, ED and Huryn, AD	Effect of riparian land use on contributions of terrestrial invertebrates to streams	HYDROBIOLOGIA	10.1007/BF00028516	1996
210	YES	Magura, T. and Elek, Z. and TÃ³thmÃ©rÃ©sz, B.	Impacts of non-native spruce reforestation on ground beetles	EUROPEAN JOURNAL OF SOIL BIOLOGY	10.1016/S1164-5563(02)01162-7	2002
211	YES	Engelken, P.J. and McCullough, D.G.	Species Diversity and Assemblages of Cerambycidae in the Aftermath of the Emerald Ash Borer (Coleoptera: Buptrestidae) Invasion in Riparian Forests of Southern Michigan	ENVIRONMENTAL ENTOMOLOGY	10.1093/ee/nvaa013	2020
212	NO	Uehara-Prado, M.	Effects of land use on ant species composition and diaspore removal in exotic grasslands in the Brazilian Pantanal (Hymenoptera : Formicidae)	SOCIOBIOLOGY	NA	2005
213	YES	Filho, W.M. and Flechtmann, C.A.H. and Godoy, W.A.C. and Bjornstad, O.N.	The impact of the introduced Digitonthophagus gazella on a native dung beetle community in Brazil during 26 years	BIOLOGICAL INVASIONS	10.1007/s10530-017-1603-1	2018
214	NO	Zach, P. and HolecovÃ¡, M. and Brabec, M. and HollÃ¡, K. and Å ebestovÃ¡, M. and MartinkovÃ¡, Z. and Skuhrovec, J. and HonÄ›k, A. and NedvÄ›d, O. and Holec, J. and Brown, P.M.J. and Saniga, M. and JauschovÃ¡, T. and Kulfan, J.	Scots pine forest in Central Europe as a habitat for Harmonia axyridis: temporal and spatial patterns in the population of an alien ladybird	FOLIA OECOLOGICA	10.2478/foecol-2020-0010	2020
215	NO	Yekwayo, I and Pryke, JS and Roets, F and Samways, MJ	Surrounding vegetation matters for arthropods of small, natural patches of indigenous forest	INSECT CONSERVATION AND DIVERSITY	10.1111/icad.12160	2016
216	NO	Essl, F. and Moser, D. and DirnbÃ¶ck, T. and Dullinger, S. and Milasowszky, N. and Winter, M. and Rabitsch, W.	Native, alien, endemic, threatened, and extinct species diversity in European countries	BIOLOGICAL CONSERVATION	10.1016/j.biocon.2013.04.005	2013
217	NO	Beard, K.H.	Diet of the invasive frog, Eleutherodactylus coqui, in Hawaii	COPEIA	10.1643/0045-8511(2007)7[281:DOTIFE]2.0.CO;2	2007
218	NO	Wardle, D.A. and Nicholson, K.S. and Bonner, K.I. and Yeates, G.W.	Effects of agricultural intensification on soil-associated arthropod population dynamics, community structure, diversity and temporal variability over a seven-year period	Soil Biology and Biochemistry	10.1016/S0038-0717(99)00089-9	1999
219	NO	Magura, T. and LÃ¶vei, G.L. and TÃ³thmÃ©rÃ©sz, B.	Edge responses are different in edges under natural versus anthropogenic influence: a meta-analysis using ground beetles	ECOLOGY AND EVOLUTION	10.1002/ece3.2722	2017
220	NO	Nielsen, V. and Hurtado, P. and Janzen, D.H. and Tamayo, G. and Sittenfeld, A.	Arthropod collection for biodiversity prospection in the Guanacaste Conservation Area, Costa Rica	REVISTA DE BIOLOGIA TROPICAL	10.15517/rbt.v52i1.14760	2004
221	NO	Aizen, MA and Lozada, M and Morales, CL	Comparative nectar-foraging behaviors and efficiencies of an alien and a native bumble bee	BIOLOGICAL INVASIONS	10.1007/s10530-011-9972-3	2011
222	NO	Bollinger, E.K.	Successional changes and habitat selection in hayfield bird communities	AUK	NA	1995
223	YES	Myczko, L and Dylewski, L and Mitrus, S and Sparks, TH	Invasive Northern Red Oaks benefit Temnothorax crassispinus (Hymenoptera: Formicidae) ant colonies	MYRMECOLOGICAL NEWS	NA	2018
224	YES	Prendergast, KS and Dixon, KW and Bateman, PW	Interactions between the introduced European honey bee and native bees in urban areas varies by year, habitat type and native bee guild	BIOLOGICAL JOURNAL OF THE LINNEAN SOCIETY	NA	2021
225	NO	Gennet, S. and Spotswood, E. and Hammond, M. and Bartolome, J.W.	Livestock grazing supports native plants and songbirds in a California annual grassland	PLOS ONE	10.1371/journal.pone.0176367	2017
226	NO	Rolek, B.W. and Schrott, G. and Poulton, D.Z. and Bowman, R.	Risk from cattle trampling to nests of an endangered passerine evaluated using artificial nest experiments and simulations	AVIAN CONSERVATION AND ECOLOGY	10.5751/ACE-00838-110106	2016
227	NO	DeFisher, LE and Bonter, DN	Effects of Invasive European Fire Ants (Myrmica rubra) on Herring Gull (Larus argentatus) Reproduction	PLOS ONE	10.1371/journal.pone.0064185	2013
228	NO	Amprako, L and Stenchly, K and Wiehle, M and Nyarko, G and Buerkert, A	Arthropod Communities in Urban Agricultural Production Systems under Different Irrigation Sources in the Northern Region of Ghana	INSECTS	10.3390/insects11080488	2020
229	YES	Walters, A.C.	Invasion of Argentine ants (Hymenoptera : Formicidae) in South Australia: Impacts on community composition and abundance of invertebrates in urban parklands	AUSTRAL ECOLOGY	10.1111/j.1442-9993.2006.01592.x	2006
230	NO	Guillem, R. and Bensusan, K.	Three new exotic species of ants (Hymenoptera, Formicidae) for Madeira, with comments on its myrmecofauna	JOURNAL OF HYMENOPTERA RESEARCH	10.3897/jhr.91.81624	2022
231	YES	Rego, C. and Boieiro, M. and Rigal, F. and Ribeiro, S.P. and Cardoso, P. and Borges, P.A.V.	Taxonomic and functional diversity of insect herbivore assemblages associated with the canopy-dominant trees of the Azorean native forest	PLOS ONE	10.1371/journal.pone.0219493	2019
232	NO	Sloggett, J.J.	Harmonia axyridis (Coleoptera: Coccinellidae): Smelling the rat in native ladybird declines	EUROPEAN JOURNAL OF ENTOMOLOGY	10.14411/eje.2017.058	2017
233	YES	Estany-Tigerstrom, D and Bas, JM and Pons, P	Does Argentine ant invasion affect prey availability for foliage-gleaning birds?	BIOLOGICAL INVASIONS	10.1007/s10530-009-9504-6	2010
234	NO	Forys, E.A. and Quistorff, A. and Allen, C.R.	Potential fire ant (Hymenoptera : Formicidae) impact on the endangered Schaus swallowtail (Lepidoptera : Papilionidae)	FLORIDA ENTOMOLOGIST	10.2307/3496176	2001
235	YES	Jourdan, H and Bourguet, E and Mille, C and Gula, R and Theuerkauf, J	Impact of invasive little fire ants Wasmannia auropunctata on rainforest soil fauna: implications for conservation of the endangered flightless kagu of New Caledonia	BIOLOGICAL INVASIONS	10.1007/s10530-022-02882-8	2022
236	NO	Magura, T. and Nagy, D. and TÃ³thmÃ©rÃ©sz, B.	Rove beetles respond heterogeneously to urbanization	JOURNAL OF INSECT CONSERVATION	10.1007/s10841-013-9555-y	2013
237	NO	Nahrung, H.F. and Carnegie, A.J.	Border interceptions of forest insects established in Australia: intercepted invaders travel early and often	NEOBIOTA	10.3897/neobiota.64.60424	2021
238	YES	Elleriis, P. and Pedersen, M.L. and Toft, S.	Impact of invasive Rosa rugosa on the arthropod fauna of Danish yellow dunes	BIOLOGICAL INVASIONS	10.1007/s10530-015-0953-9	2015
239	NO	Duan, J.J. and Larson, K. and Watt, T. and Gould, J. and Lelito, J.P.	Effects of Host Plant and Larval Density on Intraspecific Competition in Larvae of the Emerald Ash Borer (Coleoptera: Buprestidae)	ENVIRONMENTAL ENTOMOLOGY	10.1603/EN13209	2013
240	NO	Gruber, MAM and Santoro, D and Cooling, M and Lester, PJ and Hoffmann, BD and Boser, C and Lach, L	A global review of socioeconomic and environmental impacts of ants reveals new insights for risk assessment	ECOLOGICAL APPLICATIONS	10.1002/eap.2577	2022
241	NO	Sanderson, LA and McLaughlin, JA and Antunes, PM	The last great forest: a review of the status of invasive species in the North American boreal forest	FORESTRY	10.1093/forestry/cps033	2012
242	NO	Beggs, JR and Toft, RJ and MAlham, JP and Rees, JS and Tilley, JAV and Moller, H and Alspach, P	The difficulty of reducing introduced wasp (Vespula vulgaris) populations for conservation gains	NEW ZEALAND JOURNAL OF ECOLOGY	NA	1998
243	YES	Topp, W. and Kappes, H. and Rogers, F.	Response of ground-dwelling beetle (Coleoptera) assemblages to giant knotweed (Reynoutria spp.) invasion	BIOLOGICAL INVASIONS	10.1007/s10530-007-9137-6	2008
244	NO	Barcelo, M and Rubio, AV and Simonetti, JA	Enhancing habitat quality for small mammals at young pine plantations after clearcutting	HYSTRIX-ITALIAN JOURNAL OF MAMMALOGY	10.4404/hystrix-00399-2020	2021
245	YES	Altfeld, L. and Stiling, P.	Effects of aphid-tending Argentine ants, nitrogen enrichment and early-season herbivory on insects hosted by a coastal shrub	BIOLOGICAL INVASIONS	10.1007/s10530-008-9223-4	2009
246	NO	Gillespie, RG	Naivete and novel perturbations: conservation of native spiders on an oceanic island system	JOURNAL OF INSECT CONSERVATION	10.1023/A:1009654820519	1999
247	NO	SCHONROGGE, K and STONE, GN and CRAWLEY, MJ	SPATIAL AND TEMPORAL VARIATION IN GUILD STRUCTURE - PARASITOIDS AND INQUILINES OF ANDRICUS-QUERCUSCALICIS (HYMENOPTERA, CYNIPIDAE) IN ITS NATIVE AND ALIEN RANGES	OIKOS	10.2307/3546037	1995
248	NO	Takizawa, T and Snyder, WE	Alien vs. predator: Could biotic resistance by native generalist predators slow lady beetle invasions?	BIOLOGICAL CONTROL	10.1016/j.biocontrol.2012.07.011	2012
249	NO	Lacasella, F and Zapparoli, M	Effects of grasslands and conifer reforestations on centipedes (Chilopoda): barriers, semi-permeable matrices or secondary habitats?	INSECT CONSERVATION AND DIVERSITY	10.1111/icad.12133	2015
250	NO	Muramatsu, K. and Akimoto, S.-I.	Drastic changes in host preference in a gall-parasitic flea weevil, Orchestes hustachei, during the last decade	ECOLOGICAL ENTOMOLOGY	10.1111/een.12132	2014
251	NO	Lovei, GL and Horvath, R and Elek, Z and Magura, T	Diversity and assemblage filtering in ground-dwelling spiders (Araneae) along an urbanisation gradient in Denmark	URBAN ECOSYSTEMS	10.1007/s11252-018-0819-x	2019
252	NO	Orivel, J and Grangier, J and Foucaud, J and Le Breton, J and Andres, FX and Jourdan, H and Delabie, JHC and Fournier, D and Cerdan, P and Facon, B and Estoup, A and Dejean, A	Ecologically heterogeneous populations of the invasive ant Wasmannia auropunctata within its native and introduced ranges	ECOLOGICAL ENTOMOLOGY	10.1111/j.1365-2311.2009.01096.x	2009
253	YES	Andersen, EM and Cambrelin, MN and Steidl, RJ	Responses of grassland arthropods to an invasion by nonnative grasses	BIOLOGICAL INVASIONS	10.1007/s10530-018-1831-z	2019
254	NO	Wardhaugh, C.W. and Didham, R.K.	Preliminary evidence suggests that beech scale insect honeydew has a negative effect on terrestrial litter decomposition rates in Nothofagus forests of New Zealand	NEW ZEALAND JOURNAL OF ECOLOGY	NA	2006
255	YES	Gomez-Cifuentes, A and Gomez, VCG and Moreno, CE and Zurita, GA	Tree retention in cattle ranching systems partially preserves dung beetle diversity and functional groups in the semideciduous Atlantic forest: The role of microclimate and soil conditions	BASIC AND APPLIED ECOLOGY	10.1016/j.baae.2018.10.002	2019
256	YES	Topp, W. and Kappes, H. and Rogers, F.	Response of ground-dwelling beetle (Coleoptera) assemblages to giant knotweed (Reynoutria spp.) invasion	FORESTS	10.3390/f9020069	2018
257	NO	Nottingham, C.M. and Glen, A.S. and Stanley, M.C.	Snacks in the city: the diet of hedgehogs in Auckland urban forest fragments	NEW ZEALAND JOURNAL OF ECOLOGY	10.20417/nzjecol.43.24	2019
258	NO	Jaworski, C.C. and Bompard, A. and Genies, L. and Amiens-Desneux, E. and Desneux, N.	Preference and Prey Switching in a Generalist Predator Attacking Local and Invasive Alien Pests	PLOS ONE	10.1371/journal.pone.0082231	2013
259	NO	Perry, KI and Herms, DA	Responses of Ground-Dwelling Invertebrates to Gap Formation and Accumulation of Woody Debris from Invasive Species, Wind, and Salvage Logging	FORESTS	10.3390/f8050174	2017
260	NO	Dhileepan, K	Current status of the stem-boring weevil Listronotus setosipennis (Coleoptera : Curculionidae) introduced against the weed Parthenium hysterophorus (Asteraceae) in Australia	BIOCONTROL SCIENCE AND TECHNOLOGY	10.1080/0958315021000054340	2003
261	NO	Adedoja, O and Kehinde, T and Samways, MJ	Age class of alien tree stands retained for mammal protection have differential effects on flower-visiting insect assemblages	INSECT CONSERVATION AND DIVERSITY	10.1111/icad.12517	2021
262	YES	Fukase, J and Simons, AM	INCREASED POLLINATOR ACTIVITY IN URBAN GARDENS WITH MORE NATIVE FLORA	APPLIED ECOLOGY AND ENVIRONMENTAL RESEARCH	NA	2016
263	NO	Lopez-Moreno, IR and Diaz-Betancourt, ME and Landa, TS	Social insects in human environments - Ants in the city of Coatepec (Veracruz, Mexico)	SOCIOBIOLOGY	NA	2003
264	NO	Cespedes, V and Sanchez, MI and Green, AJ	Predator-prey interactions between native brine shrimp Artemia parthenogenetica and the alien boatman Trichocorixa verticalis: influence of salinity, predator sex, and size, abundance and parasitic status of prey	PEERJ	10.7717/peerj.3554	2017
265	NO	Gilioli, G and Schrader, G and Baker, RHA and Ceglarska, E and Kertesz, VK and Lovei, G and Navajas, M and Rossi, V and Tramontini, S and van Lenteren, JC	Environmental risk assessment for plant pests: A procedure to evaluate their impacts on ecosystem services	SCIENCE OF THE TOTAL ENVIRONMENT	10.1016/j.scitotenv.2013.08.068	2014
266	NO	Looney, C and Eigenbrode, SD	Landscape-level effects on cynipid component communities of "orphaned" native shrubs	JOURNAL OF INSECT CONSERVATION	10.1007/s10841-010-9369-0	2011
267	YES	Human, KG and Gordon, DM	Effects of Argentine ants on invertebrate biodiversity in northern California	CONSERVATION BIOLOGY	10.1046/j.1523-1739.1997.96264.x	1997
268	NO	BOCK, CE and BOCK, JH	RESPONSE OF BIRDS TO WILDFIRE IN NATIVE VERSUS EXOTIC ARIZONA GRASSLAND	SOUTHWESTERN NATURALIST	10.2307/3672149	1992
269	YES	Watts, C. and Rohan, M. and Thornburrow, D.	Beetle community responses to grey willow (Salix cinerea) invasion within three New Zealand wetlands	NEW ZEALAND JOURNAL OF ZOOLOGY	10.1080/03014223.2011.645838	2012
270	YES	Day, JD and Bishop, TBB and St Clair, SB	Fire and plant invasion, but not rodents, alter ant community abundance and diversity in a semi-arid desert	ECOSPHERE	10.1002/ecs2.2344	2018
271	NO	Dohzono, I and Kunitake, YK and Yokoyama, J and Goka, K	ALIEN BUMBLE BEE AFFECTS NATIVE PLANT REPRODUCTION THROUGH INTERACTIONS WITH NATIVE BUMBLE BEES	ECOLOGY	10.1890/07-1491.1	2008
272	YES	MARTINAT, PJ and JENNINGS, DT and WHITMORE, RC	EFFECTS OF DIFLUBENZURON ON THE LITTER SPIDER AND ORTHOPTEROID COMMUNITY IN A CENTRAL APPALACHIAN FOREST INFESTED WITH GYPSY-MOTH (LEPIDOPTERA, LYMANTRIIDAE)	ENVIRONMENTAL ENTOMOLOGY	10.1093/ee/22.5.1003	1993
273	NO	Porter, EE and Hawkins, BA	Patterns of diversity for aphidiine (Hymenoptera : Braconidae) parasitoid assemblages on aphids (Homoptera)	OECOLOGIA	10.1007/s004420050584	1998
274	NO	Macedo, R. and Audino, L.D. and Korasaki, V. and Louzada, J.	Conversion of Cerrado savannas into exotic pastures: The relative importance of vegetation and food resources for dung beetle assemblages	Agriculture, Ecosystems and Environment	10.1016/j.agee.2019.106709	2020
275	NO	Vaicekonyte, R and Keesing, F	Effects of Garlic Mustard (Alliaria petiolate) Removal on the Abundance of Entomopathogenic Fungi	INVASIVE PLANT SCIENCE AND MANAGEMENT	10.1614/IPSM-D-12-00006.1	2012
276	NO	Sagata, K and Lester, PJ	Behavioural plasticity associated with propagule size, resources, and the invasion success of the Argentine ant Linepithema humile	JOURNAL OF APPLIED ECOLOGY	10.1111/j.1365-2664.2008.01523.x	2009
277	YES	Goodman, M and Warren, RJ	Non-native ant invader displaces native ants but facilitates non-predatory invertebrates	BIOLOGICAL INVASIONS	10.1007/s10530-019-02005-w	2019
278	NO	Baronio, GJ and Souza, CS and Silva, NNA and Moura, NP and Leite, AV and Santos, AMM and Maciel, MIS and Castro, CC	Different visitation frequencies of native and non-native bees to vines: how much vegetation is necessary to improve fruit production?	PLANT BIOLOGY	10.1111/plb.13327	2021
279	YES	McIntyre, NE	Effects of conservation reserve program seeding regime on harvester ants (Pogonomyrmex), with implications for the threatened Texas horned lizard (Phrynosoma cornutum)	SOUTHWESTERN NATURALIST	10.1894/0038-4909(2003)048<0274:EOCRPS>2.0.CO;2	2003
280	NO	LeCroy, KA and Savoy-Burke, G and Carr, DE and Delaney, DA and Roulston, TH	Decline of six native mason bee species following the arrival of an exotic congener	SCIENTIFIC REPORTS	10.1038/s41598-020-75566-9	2020
281	NO	Boff, S and Araujo, AC and Pott, A	Bees (Hymenoptera: Apoidea) and flowers in natural forest patches of southern Pantanal	BIOTA NEOTROPICA	10.1590/S1676-06032013000400005	2013
282	NO	Chown, SL and Convey, P	Spatial and temporal variability across life's hierarchies in the terrestrial Antarctic	PHILOSOPHICAL TRANSACTIONS OF THE ROYAL SOCIETY B-BIOLOGICAL SCIENCES	10.1098/rstb.2006.1949	2007
283	NO	Souza, T.B. and FranÃ§a, F.M. and Barlow, J. and Dodonov, P. and Santos, J.S. and Faria, D. and Baumgarten, J.E.	The relative influence of different landscape attributes on dung beetle communities in the Brazilian Atlantic forest	ECOLOGICAL INDICATORS	10.1016/j.ecolind.2020.106534	2020
284	NO	Wood, TJ and Kaplan, I and Szendrei, Z	Wild Bee Pollen Diets Reveal Patterns of Seasonal Foraging Resources for Honey Bees	FRONTIERS IN ECOLOGY AND EVOLUTION	10.3389/fevo.2018.00210	2018
285	NO	Gilpin, AM and Kobel, C and Brettell, LE and O'Brien, C and Cook, JM and Power, SA	Co-Flowering Species Richness Increases Pollinator Visitation to Apple Flowers	AGRICULTURE-BASEL	10.3390/agriculture12081246	2022
286	NO	Chamberlain, SA and Schlising, RA	Role of honey bees (Hymenoptera : Apidae) in the pollination biology of a California native plant, Triteleia laxa (Asparagales : Themidaceae)	ENVIRONMENTAL ENTOMOLOGY	10.1603/0046-225X(2008)37[808:ROHBHA]2.0.CO;2	2008
287	NO	Harabis, F and Tichanek, F and Tropek, R	Dragonflies of freshwater pools in lignite spoil heaps: Restoration management, habitat structure and conservation value	ECOLOGICAL ENGINEERING	10.1016/j.ecoleng.2013.02.007	2013
288	NO	Da Mata, RA and Tidon, R	The relative roles of habitat heterogeneity and disturbance in drosophilid assemblages (Diptera, Drosophilidae) in the Cerrado	INSECT CONSERVATION AND DIVERSITY	10.1111/icad.12020	2013
289	NO	Cunningham, SA and FitzGibbon, F and Heard, TA	The future of pollinators for Australian agriculture	AUSTRALIAN JOURNAL OF AGRICULTURAL RESEARCH	10.1071/AR01186	2002
290	YES	St Clair, J.J.H. and Poncet, S. and Sheehan, D.K. and SzÃ©kely, T. and Hilton, G.M.	Responses of an island endemic invertebrate to rodent invasion and eradication	ANIMAL CONSERVATION	10.1111/j.1469-1795.2010.00391.x	2011
291	NO	Berthelot, S. and FrÃ¼hbrodt, T. and Hajek, P. and Nock, C.A. and Dormann, C.F. and Bauhus, J. and FrÃ¼nd, J.	Tree diversity reduces the risk of bark beetle infestation for preferred conifer species, but increases the risk for less preferred hosts	JOURNAL OF ECOLOGY	10.1111/1365-2745.13672	2021
292	NO	Ovcarenko, I and Lindstroem, L and Saikkonen, K and Jauhiainen, L and Kaseva, J and Vanninen, I	Preconditioning of the generalist herbivore Trialeurodes vaporariorum to greenhouse monocultures and its subsequent performance on wild polycultures	ENTOMOLOGIA EXPERIMENTALIS ET APPLICATA	10.1111/eea.12428	2016
293	NO	Rodgers, L and Derksen, A and Pernas, T	EXPANSION AND IMPACT OF LAUREL WILT IN THE FLORIDA EVERGLADES	FLORIDA ENTOMOLOGIST	10.1653/024.097.0335	2014
294	YES	Stanley, M.C. and Nathan, H.W. and Phillips, L.K. and Knight, S.J. and Galbraith, J.A. and Winks, C.J. and Ward, D.F.	Invasive interactions: can Argentine ants indirectly increase the reproductive output of a weed?	ARTHROPOD-PLANT INTERACTIONS	10.1007/s11829-012-9215-2	2013
295	NO	Niemela, J and Kotze, J and Ashworth, A and Brandmayr, P and Desender, K and New, T and Penev, L and Samways, M and Spence, J	The search for common anthropogenic impacts on biodiversity: a global network	JOURNAL OF INSECT CONSERVATION	10.1023/A:1009655127440	2000
296	NO	Cavaletto, G. and Faccoli, M. and Marini, L. and Spaethe, J. and Magnani, G. and Rassati, D.	Effect of Trap Color on Captures of Bark- and Wood-Boring Beetles (Coleoptera; Buprestidae and Scolytinae) and Associated Predators	INSECTS	10.3390/insects11110749	2020
297	NO	Jha, S and Vandermeer, JH	Contrasting foraging patterns for Africanized honeybees, native bees and native wasps in a tropical agroforestry landscape	JOURNAL OF TROPICAL ECOLOGY	10.1017/S026646740800566X	2009
298	NO	Jones, CM and Brown, MJF	Parasites and genetic diversity in an invasive bumblebee	JOURNAL OF ANIMAL ECOLOGY	10.1111/1365-2656.12235	2014
299	NO	Dhileepan, K and McFadyen, REC	Effects of gall damage by the introduced biocontrol agent Epiblema strenuana (Lep., Tortricidae) on the weed Parthenium hysterophorus (Asteraceae)	JOURNAL OF APPLIED ENTOMOLOGY	10.1046/j.1439-0418.2001.00494.x	2001
300	YES	Kelleher, EM and Choi, YD	Role of plant diversity on arthropod communities in a restored tallgrass prairie of theUSMidwest	RESTORATION ECOLOGY	10.1111/rec.13238	2020
301	YES	Ruzickova, J and Hykel, M	Habitat mosaic of gravel pit as a potential refuge for carabids: a case study from Central Europe	COMMUNITY ECOLOGY	10.1556/168.2019.20.3.1	2019
302	NO	Dattilo, W and MacGregor-Fors, I	Ant social foraging strategies along a Neotropical gradient of urbanization	SCIENTIFIC REPORTS	10.1038/s41598-021-85538-2	2021
303	NO	Pryke, JS and Samways, MJ	Conservation management of complex natural forest and plantation edge effects	LANDSCAPE ECOLOGY	10.1007/s10980-011-9668-1	2012
304	YES	Osbrink, W.L.A. and Thomas, D.B. and Goolsby, J.A. and Showler, A.T. and Leal, B.	Higher Beetle Diversity in Native Vegetation Than in Stands of the Invasive Arundo, Arundo donax L., along the Rio Grande Basin in Texas, USA	JOURNAL OF INSECT SCIENCE	10.1093/jisesa/iey053	2018
305	NO	Marin-Henao, D and Quijano-Abril, M and Sanchez, CEG and Calvo-Cardona, SJ and Zapata-Vahos, IC	Limited foraging overlap between introduced Apis mellifera and native Melipona eburnea in a Colombian moist forest as revealed through pollen analysis	PALYNOLOGY	10.1080/01916122.2021.2006353	2022
306	YES	Bassett, I.E.	Impacts on invertebrate fungivores: a predictable consequence of ground-cover weed invasion?	BIODIVERSITY AND CONSERVATION	10.1007/s10531-014-0634-5	2014
307	NO	Masciocchi, M. and Pereira, A.J. and Lantschner, M.V. and Corley, J.C.	Of volcanoes and insects: the impact of the Puyehue-Cordon Caulle ash fall on populations of invasive social wasps, Vespula spp	ECOLOGICAL RESEARCH	10.1007/s11284-012-1004-y	2013
308	YES	Schmid, R.B. and Lundgren, J.G.	Red imported fire ant, Solenopsis invicta (Burden) (Hymenoptera: Formicidae), abundance and arthropod community diversity affected by pasture management	FLORIDA ENTOMOLOGIST	10.1653/024.105.0108	2022
309	YES	Harris, RJ and Toft, RJ and Dugdale, JS and Williams, PA and Rees, JS	Insect assemblages in a native (kanuka - Kunzea ericoides) and an invasive (gorse - Ulex europaeus) shrubland	NEW ZEALAND JOURNAL OF ECOLOGY	NA	2004
310	YES	Barr, K. and Moller, H. and Christmas, E. and Lyver, P. and Beggs, J.	Impacts of introduced common wasps (Vespula vulgaris) on experimentally placed mealworms in a New Zealand beech forest	OECOLOGIA	10.1007/BF00328556	1996
311	YES	de Lucena, E.O. and Souza, T. and da Silva, S.I.A. and Kormann, S. and da Silva, L.J.R. and Laurindo, L.K. and Forstall-Sosa, K.S. and de Andrade, L.A.	Soil biota community composition as affected by Cryptostegia madagascariensis invasion in a tropical Cambisol from North-eastern Brazil	TROPICAL ECOLOGY	10.1007/s42965-021-00177-y	2021
312	NO	Toledo-HernÃ¡ndez, E. and PeÃ±a-Chora, G. and HernÃ¡ndez-VelÃ¡zquez, V.M. and Lormendez, C.C. and Toribio-JimÃ©nez, J. and Romero-RamÃ­rez, Y. and LeÃ³n-RodrÃ­guez, R.	The stingless bees (Hymenoptera: Apidae: Meliponini): a review of the current threats to their survival	APIDOLOGIE	10.1007/s13592-022-00913-w	2022
313	NO	Brosi, BJ and Daily, GC and Ehrlich, PR	Bee community shifts with landscape context in a tropical countryside	ECOLOGICAL APPLICATIONS	10.1890/06-0029	2007
314	NO	Lopes, GN and Souza, MF and Gotelli, NJ and Lemos, LJU and Godoy, WAC and Zucchi, RA	Temporal Overlap and Co-Occurrence in a Guild of Sub-Tropical Tephritid Fruit Flies	PLOS ONE	10.1371/journal.pone.0132124	2015
315	NO	Schonrogge, K and Stone, GN and Crawley, MJ	Alien herbivores and native parasitoids: Rapid developments and structure of the parasitoid and inquiline complex in an invading gall wasp Andricus quercuscalicis (Hymenoptera: Cynipidae)	ECOLOGICAL ENTOMOLOGY	10.1111/j.1365-2311.1996.tb00268.x	1996
316	NO	Coyle, DR and Mattson, WJ and Friend, AL and Raffa, KF	Effects of an invasive herbivore at the single plant scale do not extend to population-scale seedling dynamics	CANADIAN JOURNAL OF FOREST RESEARCH-REVUE CANADIENNE DE RECHERCHE FORESTIERE	10.1139/cjfr-2013-0307	2014
317	NO	Harris, R.J. and Burns, B.R.	Beetle assemblages of kahikatea forest fragments in a pasture-dominated landscape	NEW ZEALAND JOURNAL OF ECOLOGY	NA	2000
318	YES	King, JR and Tschinkel, WR	Experimental evidence that the introduced fire ant, Solenopsis invicta, does not competitively suppress co-occurring ants in a disturbed habitat	JOURNAL OF ANIMAL ECOLOGY	10.1111/j.1365-2656.2006.01161.x	2006
319	NO	Kula, E and Nedved, O	Chilocorus renipustulatus (Coleoptera: Coccinellidae) dominates predatory ladybird assemblages on Sorbus aucuparia (Rosales: Rosaceae)	EUROPEAN JOURNAL OF ENTOMOLOGY	10.14411/eje.2011.078	2011
320	NO	Dziadzio, MC and Chandler, RB and Smith, LL and Castleberry, SB	IMPACTS OF RED IMPORTED FIRE ANTS (SOLENOPSIS INVICTA) ON NESTLING AND HATCHLING GOPHER TORTOISES (GOPHERUS POLYPHEMUS) IN SOUTHWEST GEORGIA, USA	HERPETOLOGICAL CONSERVATION AND BIOLOGY	NA	2016
321	NO	Zhang, YZ and Hanula, JL and Horn, S	The Biology and Preliminary Host Range of Megacopta cribraria (Heteroptera: Plataspidae) and Its Impact on Kudzu Growth	ENVIRONMENTAL ENTOMOLOGY	10.1603/EN11231	2012
322	NO	Wauters, N and Dekoninck, W and Nagy, ZT and Fournier, D	IMPACT OF LAYING DATE AND FIRE ANTS ON HATCHLINGS OF CHELONOIDIS PORTERI ON SANTA CRUZ ISLAND, GALAPAGOS, ECUADOR	HERPETOLOGICAL CONSERVATION AND BIOLOGY	NA	2018
323	NO	Whitcraft, C.R. and Levin, L.A. and Talley, D. and Crooks, J.A.	Utilization of invasive tamarisk by salt marsh consumers	OECOLOGIA	10.1007/s00442-008-1144-5	2008
324	NO	Adhikari, S and Seamon, E and Wu, Y and Sadeghi, SE and Eigenbrode, SD	Do Invasive and Naturalized Aphid Pest Populations Respond Differently to Climatic and Landscape Factors?	JOURNAL OF ECONOMIC ENTOMOLOGY	10.1093/jee/toac044	2022
325	NO	Schmack, JM and Schleuning, M and Ward, DF and Beggs, JR	Biogeography and anthropogenic impact shape the success of invasive wasps on New Zealand's offshore islands	DIVERSITY AND DISTRIBUTIONS	10.1111/ddi.13021	2020
326	NO	Romey, WL and Ascher, JS and Powell, DA and Yanek, M	Impacts of logging on midsummer diversity of native bees (Apoidea) in a northern hardwood forest	JOURNAL OF THE KANSAS ENTOMOLOGICAL SOCIETY	10.2317/0022-8567(2007)80[327:IOLOMD]2.0.CO;2	2007
327	NO	Grossmann, AJ and Herrmann, J and Buchholz, S and Gathof, AK	Dry grassland within the urban matrix acts as favourable habitat for different pollinators including endangered species	INSECT CONSERVATION AND DIVERSITY	10.1111/icad.12607	2023
328	NO	Suni, S and Hall, E and Bahu, E and Hayes, H	Urbanization increases floral specialization of pollinators	ECOLOGY AND EVOLUTION	10.1002/ece3.8619	2022
329	NO	Majka, C.G.	The derodontidae, dermestidae, bostrichidae, and anobiidae of the maritime provinces of Canada (Coleoptera : Bostrichiformia)	ZOOTAXA	10.11646/zootaxa.1573.1.1	2007
330	NO	Barbosa, TM and Carmo, RFR and Silva, LP and Sales, RG and Vasconcelos, SD	Diversity of Sarcosaprophagous Calyptratae (Diptera) on Sandy Beaches Exposed to Increasing Levels of Urbanization in Brazil	ENVIRONMENTAL ENTOMOLOGY	10.1093/ee/nvx059	2017
331	YES	Holway, D.A.	Effect of Argentina ant invasions on ground-dwelling arthropods in northern California riparian woodlands	OECOLOGIA	10.1007/s004420050586	1998
332	YES	Stanley, M.C. and Ward, D.F.	Impacts of Argentine ants on invertebrate communities with below-ground consequences	BIODIVERSITY AND CONSERVATION	10.1007/s10531-012-0324-0	2012
333	NO	Zafalon-Silva, A and Kirst, FD and Kruger, RF	Houseflies speaking for the conservation of natural areas: a broad sampling of Muscidae (Diptera) on coastal plains of the Pampa biome, Southern Brazil	REVISTA BRASILEIRA DE ENTOMOLOGIA	10.1016/j.rbe.2018.09.002	2018
334	NO	Magura, T and Lovei, GL	The Permeability of Natural versus Anthropogenic Forest Edges Modulates the Abundance of Ground Beetles of Different Dispersal Power and Habitat Affinity	DIVERSITY-BASEL	10.3390/d12090320	2020
335	YES	Grzes, IM and Slipinski, P and Babik, H and Moron, D and Walter, B and Trigos Peral, G and Maak, I and Witek, M	Colony size and brood investment of Myrmica rubra ant colonies in habitats invaded by goldenrods	INSECTES SOCIAUX	10.1007/s00040-018-0612-0	2018
336	NO	Iwasaki, JM and Dickinson, KJM and Barratt, BIP and Mercer, AR and Jowett, TWD and Lord, JM	Floral usage partitioning and competition between social (Apis mellifera, Bombus terrestris) and solitary bees in New Zealand: Niche partitioning via floral preferences?	AUSTRAL ECOLOGY	10.1111/aec.12643	2018
337	NO	Masciocchi, M. and Pereira, A.J. and Corley, J.C.	Local dynamics of worker activity of the invasive Vespula germanica and V. vulgaris (Hymenoptera: Vespidae) wasps in Argentina	ECOLOGICAL ENTOMOLOGY	10.1111/een.12277	2016
338	NO	Keathley, CP and Potter, DA	Arthropod abundance in tall fescue, Lolium arundinaceum, pastures containing novel 'safe' endophytes	JOURNAL OF APPLIED ENTOMOLOGY	10.1111/j.1439-0418.2011.01698.x	2012
339	NO	Rainio, J. and NiemelÃ¤, J.	Comparison of carabid beetle (Coleoptera : Carabidae) occurrence in rain forest and human-modified sites in south-eastern Madagascar	JOURNAL OF INSECT CONSERVATION	10.1007/s10841-005-3813-6	2006
340	NO	Pfammatter, J.A. and Raffa, K.F.	Do Phoretic Mites Influence the Reproductive Success of Ips grandicollis (Coleoptera: Curculionidae)?	ENVIRONMENTAL ENTOMOLOGY	10.1093/ee/nvv125	2015
341	NO	Szczepaniec, A. and Creary, S.F. and Laskowski, K.L. and Nyrop, J.P. and Raupp, M.J.	Neonicotinoid Insecticide Imidacloprid Causes Outbreaks of Spider Mites on Elm Trees in Urban Landscapes	PLOS ONE	10.1371/journal.pone.0020018	2011
342	NO	Pohl, G. and Langor, D. and Klimaszewski, J. and Work, T. and Paquin, P.	Rove beetles (Coleoptera : Staphylinidae) in northern Nearctic forests	CANADIAN ENTOMOLOGIST	10.4039/n07-LS03	2008
343	NO	Ewers, RM and Bartlam, S and Didham, RK	Altered species interactions at forest edges: contrasting edge effects on bumble bees and their phoretic mite loads in temperate forest remnants	INSECT CONSERVATION AND DIVERSITY	10.1111/icad.12014	2013
344	NO	Ward, D and Beggs, J	Coexistence, habitat patterns and the assembly is of ant communities in the Yasawa islands, Fiji	ACTA OECOLOGICA-INTERNATIONAL JOURNAL OF ECOLOGY	10.1016/j.actao.2007.05.002	2007
345	NO	Gordon, D.M. and Moses, L. and Falkovitz-Halpern, M. and Wong, E.H.	Effect of weather on infestation of buildings by the invasive Argentine ant, Linepithema humile (Hymenoptera : Formicidae)	AMERICAN MIDLAND NATURALIST	10.1674/0003-0031(2001)146[0321:EOWOIO]2.0.CO;2	2001
346	NO	Faria, LRR and Pie, MR and Salles, FF and Soares, ED	The Haeckelian shortfall or the tale of the missing semaphoronts	JOURNAL OF ZOOLOGICAL SYSTEMATICS AND EVOLUTIONARY RESEARCH	10.1111/jzs.12435	2021
347	NO	Kone, M and Dosso, K and Yode, CD and Kouakou, AE and N'dri, AB and Kone, NA and N'dri, JK and Dekoninck, W and Barot, S	Short-term changes in the structure of ant assemblages in a Guinean savanna under differing fire regimes at Lamto Scientific Reserve, Cote d'Ivoire	JOURNAL OF TROPICAL ECOLOGY	10.1017/S0266467418000305	2018
348	YES	Bousseyroux, A. and Blanvillain, C. and Darius, T. and Vanderwoude, C. and Beaune, D.	Ecological impacts of the little fire ant (Wasmannia auropunctata) in Tahiti	PACIFIC CONSERVATION BIOLOGY	10.1071/PC18035	2019
349	NO	Trigos-Peral, G and Rutkowski, T and Witek, M and Slipinski, P and Babik, H and Czechowski, W	Three categories of urban green areas and the effect of their different management on the communities of ants, spiders and harvestmen	URBAN ECOSYSTEMS	10.1007/s11252-020-00949-9	2020
350	NO	Ovadia, O and Schmitz, OJ	Scaling from individuals to food webs: The role of size-dependent responses of prey to predation risk	ISRAEL JOURNAL OF ZOOLOGY	10.1560/VMPB-82J4-1QQF-MRPJ	2004
351	YES	Schirmel, J. and Timler, L. and Buchholz, S.	Impact of the invasive moss Campylopus introflexus on carabid beetles (Coleoptera: Carabidae) and spiders (Araneae) in acidic coastal dunes at the southern Baltic Sea	BIOLOGICAL INVASIONS	10.1007/s10530-010-9852-2	2011
352	NO	Dudgeon, D.	EFFECTS OF WATER TRANSFER ON AQUATIC INSECTS IN A STREAM IN HONG-KONG	Regulated Rivers: Research & Management	10.1002/rrr.3450070407	1992
353	NO	SvobodovÃ¡, Z. and SkokovÃ¡ HabuÅ¡tovÃ¡, O. and Spitzer, L. and Sehnal, F.	Importance of functional classification in the use of carabids for the environmental risk assessment of the GE crops and other agricultural practices	INSECT SCIENCE	10.1111/1744-7917.12643	2020
354	NO	Ã˜kland, B. and Erbilgin, N. and Skarpaas, O. and Christiansen, E. and LÃ¥ngstrÃ¶m, B.	Inter-species interactions and ecosystem effects of non-indigenous invasive and native tree-killing bark beetles	BIOLOGICAL INVASIONS	10.1007/s10530-011-9957-2	2011
355	YES	Bultman, TL and DeWitt, DJ	Effect of an invasive ground cover plant on the abundance and diversity of a forest floor spider assemblage	BIOLOGICAL INVASIONS	10.1007/s10530-007-9168-z	2008
356	NO	Vandergast, A.G. and Bohonak, A.J. and Weissman, D.B. and Fisher, R.N.	Understanding the genetic effects of recent habitat fragmentation in the context of evolutionary history: phylogeography and landscape genetics of a southern California endemic Jerusalem cricket (Orthoptera : Stenopelmatidae : Stenopelmatus)	MOLECULAR ECOLOGY	10.1111/j.1365-294X.2006.03216.x	2007
357	NO	Meeus, I and Parmentier, L and Pisman, M and de Graaf, DC and Smagghe, G	Reduced nest development of reared Bombus terrestris within apiary dense human-modified landscapes	SCIENTIFIC REPORTS	10.1038/s41598-021-82540-6	2021
358	YES	Ipser, R.M. and Gardner, W.A.	Abundance, Activity, Diversity, and Species Interactions of Ground-Dwelling Ants (Hymenoptera: Formicidae) in Open Versus Canopied Habitats in Central Georgia (USA)	JOURNAL OF ENTOMOLOGICAL SCIENCE	10.18474/0749-8004-55.4.469	2020
359	NO	Maldonado, M.B. and Aranibar, J.N. and Serrano, A.M. and Chacoff, N.P. and VÃ¡zquez, D.P.	Dung beetles and nutrient cycling in a dryland environment	CATENA	10.1016/j.catena.2019.03.035	2019
360	YES	Stuble, KL and Kirkman, LK and Carroll, CR	Patterns of abundance of fire ants and native ants in a native ecosystem	ECOLOGICAL ENTOMOLOGY	10.1111/j.1365-2311.2009.01098.x	2009
361	NO	Vincent, C and Lasnier, J	Sustainable Arthropod Management in Quebec Vineyards	AGRICULTURE-BASEL	10.3390/agriculture10040091	2020
362	NO	Nogales, M and Medina, FM	Trophic ecology of feral cats (Felis silvestris f. catus) in the main environments of an oceanic archipelago (Canary Islands): An updated approach	MAMMALIAN BIOLOGY	10.1016/j.mambio.2008.10.002	2009
363	NO	Gandhi, K.J.K. and Gilmore, D.W. and Katovich, S.A. and Mattson, W.J. and Zasada, J.C. and Seybold, S.J.	Catastrophic windstorm and fuel-reduction treatments alter ground beetle (Coleoptera : Carabidae) assemblages in a North American sub-boreal forest	FOREST ECOLOGY AND MANAGEMENT	10.1016/j.foreco.2008.06.011	2008
364	NO	Hall, LK and Mull, JF and Cavitt, JF	RELATIONSHIP BETWEEN CHEATGRASS COVERAGE AND THE RELATIVE ABUNDANCE OF SNAKES ON ANTELOPE ISLAND, UTAH	WESTERN NORTH AMERICAN NATURALIST	10.3398/064.069.0119	2009
365	NO	Sobrinho, T.G. and Schoereder, J.H. and Sperber, C.F. and Madureira, M.S.	Does fragmentation alter species composition in ant communities (Hymenoptera : Formicidae)?	SOCIOBIOLOGY	NA	2003
366	YES	Bestelmeyer, B.T.	Does desertification diminish biodiversity? Enhancement of ant diversity by shrub invasion in south-western USA	DIVERSITY AND DISTRIBUTIONS	10.1111/j.1366-9516.2005.00122.x	2005
367	YES	Lachat, T. and Nagel, P. and Cakpo, Y. and Attignon, S. and Goergen, G. and Sinsin, B. and Peveling, R.	Dead wood and saproxylic beetle assemblages in a semi-deciduous forest in Southern Benin	FOREST ECOLOGY AND MANAGEMENT	10.1016/j.foreco.2005.12.025	2006
368	YES	Roubik, D.W. and Wolda, H.	Do competing honey bees matter? Dynamics and abundance of native bees before and after honey bee invasion	POPULATION ECOLOGY	10.1007/PL00012016	2001
369	NO	Wetterer, J.K. and Wetterer, A.L.	Ants (Hymenoptera : Formicidae) of Bermuda	FLORIDA ENTOMOLOGIST	10.1653/0015-4040(2004)087[0212:AHFOB]2.0.CO;2	2004
370	NO	Rubio, A. and Wright, K. and Longing, S.	Bee and Flowering Plant Communities in a Riparian Corridor of the Lower Rio Grande River (Texas, USA)	ENVIRONMENTAL ENTOMOLOGY	10.1093/ee/nvab108	2022
371	NO	Li, K and Tscharntke, T and Saintes, B and Buchori, D and Grass, I	Critical factors limiting pollination success in oil palm: A systematic review	AGRICULTURE ECOSYSTEMS & ENVIRONMENT	10.1016/j.agee.2019.05.001	2019
372	YES	Salyer, A and Bennett, GW and Buczkowski, GA	Odorous House Ants (Tapinoma sessile) as Back-Seat Drivers of Localized Ant Decline in Urban Habitats	PLOS ONE	10.1371/journal.pone.0113878	2014
373	NO	Trip, NV and MacPhail, VJ and Colla, SR and Olivastri, B	Examining the public's awareness of bee (Hymenoptera: Apoidae: Anthophila) conservation in Canada	CONSERVATION SCIENCE AND PRACTICE	10.1111/csp2.293	2020
374	NO	Collado, MA and Sol, D and Bartomeus, I	Bees use anthropogenic habitats despite strong natural habitat preferences	DIVERSITY AND DISTRIBUTIONS	10.1111/ddi.12899	2019
375	YES	Gippet, JMMW and George, L and Bertelsmeier, C	Local coexistence of native and invasive ant species is associated with micro-spatial shifts in foraging activity	BIOLOGICAL INVASIONS	10.1007/s10530-021-02678-2	2022
376	NO	Beh, MM and Metz, MR and Seybold, SJ and Rizzo, DM	The novel interaction between Phytophthora ramorum and wildfire elicits elevated ambrosia beetle landing rates on tanoak, Notholithocarpus densiflorus	FOREST ECOLOGY AND MANAGEMENT	10.1016/j.foreco.2014.01.007	2014
377	NO	Perry, K.I. and Herms, D.A.	Response of the forest floor invertebrate community to canopy gap formation caused by early stages of emerald ash borer-induced ash mortality	FOREST ECOLOGY AND MANAGEMENT	10.1016/j.foreco.2016.05.034	2016
378	NO	Smith, JE and Taylor, SJ and Whelan, CJ and Denight, ML and Stake, MM	Behavioral interactions between fire ants and vertebrate nest predators at two black-capped Vireo nests	WILSON BULLETIN	10.1676/0043-5643(2004)116[0163:BIBFAA]2.0.CO;2	2004
379	NO	Tumminello, G and Ugine, TA and Losey, JE	Intraguild Interactions of Native and Introduced Coccinellids: The Decline of a Flagship Species	ENVIRONMENTAL ENTOMOLOGY	10.1093/ee/nvu010	2015
380	NO	Camarota, F and Vasconcelos, HL and Marquis, RJ and Powell, S	Revisiting ecological dominance in arboreal ants: how dominant usage of nesting resources shapes community assembly	OECOLOGIA	10.1007/s00442-020-04748-z	2020
381	NO	Forup, M.L. and Memmott, J.	The. relationship between the abundances of bumblebees and honeybees in a native habitat	ECOLOGICAL ENTOMOLOGY	10.1111/j.0307-6946.2005.00660.x	2005
382	NO	Saunders, M.E. and Rader, R.	Network modularity influences plant reproduction in a mosaic tropical agroecosystem	PROCEEDINGS OF THE ROYAL SOCIETY B-BIOLOGICAL SCIENCES	10.1098/rspb.2019.0296	2019
383	NO	Kowalska, A and Affek, A and Wolski, J and Regulska, E and Kruczkowska, B and Zawiska, I and Kolaczkowska, E and Baranowski, J	Assessment of regulating ES potential of lowland riparian hardwood forests in Poland	ECOLOGICAL INDICATORS	10.1016/j.ecolind.2020.106834	2021
384	YES	Walker, KL	Impact of the little fire ant, Wasmannia auropunctata, on native forest ants in Gabon	BIOTROPICA	10.1111/j.1744-7429.2006.00198.x	2006
385	NO	Russell, FL and Louda, SM	Indirect interaction between two native thistles mediated by an invasive exotic floral herbivore	OECOLOGIA	10.1007/s00442-005-0204-3	2005
386	NO	Aranda-Rickert, A. and Fracchia, S. and Yela, N. and Marazzi, B.	Insights into a novel three-partner interaction between ants, coreids (Hemiptera: Coreidae) and extrafloral nectaries: implications for the study of protective mutualisms	ARTHROPOD-PLANT INTERACTIONS	10.1007/s11829-016-9487-z	2017
387	NO	Abbott, KL and Greaves, SNJ and Ritchie, PA and Lester, PJ	Behaviourally and genetically distinct populations of an invasive ant provide insight into invasion history and impacts on a tropical ant community	BIOLOGICAL INVASIONS	10.1007/s10530-006-9052-2	2007
388	NO	Caitano, B and Dodonov, P and Delabie, JHC	Edge, area and anthropization effects on mangrove-dwelling ant communities	ACTA OECOLOGICA-INTERNATIONAL JOURNAL OF ECOLOGY	10.1016/j.actao.2018.05.004	2018
389	NO	Brown, DJ and Preston, DB and Ozel, E and Forstner, MRJ	Wildfire Impacts on Red Imported Fire Ant Captures Around Forest Ponds in the Lost Pines Ecoregion of Texas	JOURNAL OF FISH AND WILDLIFE MANAGEMENT	10.3996/012013-JFWM-004	2013
390	YES	Sackett, T.E. and Record, S. and Bewick, S. and Baiser, B. and Sanders, N.J. and Ellison, A.M.	Response of macroarthropod assemblages to the loss of hemlock (Tsuga canadensis), a foundation species	ECOSPHERE	10.1890/ES11-00155.1	2011
391	NO	Zhang, G. and St. Clair, A.L. and Dolezal, A.G. and Toth, A.L. and O'Neal, M.E.	Can Native Plants Mitigate Climate-related Forage Dearth for Honey Bees (Hymenoptera: Apidae)?	JOURNAL OF ECONOMIC ENTOMOLOGY	10.1093/jee/toab202	2022
392	NO	Vance, C.C. and Nol, E.	Temporal effects of selection logging on ground beetle communities in northern hardwood forests of eastern Canada	ECOSCIENCE	10.1080/11956860.2003.11682750	2003
393	NO	Theodorou, P and Radzeviciute, R and Kahnt, B and Soro, A and Grosse, I and Paxton, RJ	Genome-wide single nucleotide polymorphism scan suggests adaptation to urbanization in an important pollinator, the red-tailed bumblebee (Bombus lapidarius L.)	PROCEEDINGS OF THE ROYAL SOCIETY B-BIOLOGICAL SCIENCES	10.1098/rspb.2017.2806	2018
394	NO	Naranjo, SE and Ellsworth, PC and Dierig, DA	Impact of Lygus spp. (Hemiptera: Miridae) on Damage, Yield and Quality of Lesquerella (Physaria fendleri), a Potential New Oil-Seed Crop	JOURNAL OF ECONOMIC ENTOMOLOGY	10.1603/EC11089	2011
395	YES	Litt, AR and Steidl, RJ	Insect assemblages change along a gradient of invasion by a nonnative grass	BIOLOGICAL INVASIONS	10.1007/s10530-010-9743-6	2010
396	NO	Li, XF and Wang, SN and Prather, C and Wan, HY and Zhu, H and Nummi, P and Inbar, M and Gao, Q and Wang, DL and Zhong, ZW	Large herbivores facilitate an insect herbivore by modifying plant community composition in a temperate grassland	ECOLOGY AND EVOLUTION	10.1002/ece3.8327	2021
397	NO	Asfiya, W. and Lach, L. and Majer, J.D. and Heterick, B. and Didham, R.K.	Intensive agroforestry practices negatively affect ant (Hymenoptera: Formicidae) diversity and composition in southeast Sulawesi, Indonesia	ASIAN MYRMECOLOGY	NA	2015
398	NO	Poulsen, M and Currie, CR	Symbiont Interactions in a Tripartite Mutualism: Exploring the Presence and Impact of Antagonism between Two Fungus-Growing Ant Mutualists	PLOS ONE	10.1371/journal.pone.0008748	2010
399	NO	Fernandes, K and Prendergast, K and Bateman, PW and Saunders, BJ and Gibberd, M and Bunce, M and Nevill, P	DNA metabarcoding identifies urban foraging patterns of oligolectic and polylectic cavity-nesting bees	OECOLOGIA	10.1007/s00442-022-05254-0	2022
400	NO	Duan, JJ and Schmude, J	Biology and life history of Atanycolus cappaerti (Hymenoptera: Braconidae), a North American larval parasitoid attacking the invasive emerald ash borer (Coleoptera: Buprestidae)	FLORIDA ENTOMOLOGIST	10.1653/024.099.0423	2016
401	NO	DomÃ­nguez, A. and JimÃ©nez, J.J. and OrtÃ­z, C.E. and Bedano, J.C.	Soil macrofauna diversity as a key element for building sustainable agriculture in Argentine Pampas	ACTA OECOLOGICA-INTERNATIONAL JOURNAL OF ECOLOGY	10.1016/j.actao.2018.08.012	2018
402	YES	Turnock, W.J. and Wise, I.L. and Matheson, F.O.	Abundance of some native coccinellines (Coleoptera : Coccinellidae) before and after the appearance of Coccinella septempunctata	CANADIAN ENTOMOLOGIST	10.4039/n02-070	2003
403	NO	Benton, E.P. and Grant, J.F. and Webster, R.J. and Cowles, R.S. and Lagalante, A.F. and Saxton, A.M. and Nichols, R.J. and Coots, C.I.	Hemlock Woolly Adelgid (Hemiptera: Adelgidae) Abundance and Hemlock Canopy Health Numerous Years After Imidacloprid Basal Drench Treatments: Implications for Management Programs	JOURNAL OF ECONOMIC ENTOMOLOGY	10.1093/jee/tow160	2016
404	NO	Hammond, H.E.J. and Hoffman, P.G.K. and Pinno, B.D. and Pinzon, J. and Klimaszewski, J. and Hartley, D.J.	Response of ground and rove beetles (Coleoptera: Carabidae, Staphylinidae) to operational oil sands mine reclamation in northeastern Alberta, a case study	JOURNAL OF INSECT CONSERVATION	10.1007/s10841-018-0094-4	2018
405	NO	Davis, J.C. and Shannon, J.P. and Bolton, N.W. and Kolka, R.K. and Pypker, T.G.	Vegetation responses to simulated emerald ash borer infestation in Fraxinus nigra dominated wetlands of Upper Michigan, USA	CANADIAN JOURNAL OF FOREST RESEARCH	10.1139/cjfr-2016-0105	2017
406	YES	Carpintero, S. and Retana, J. and CerdÃ¡, X. and Reyes-LÃ³pez, J. and Arias De Reyna, L.	Exploitative strategies of the invasive Argentine ant (Linepithema humile) and native ant species in a southern Spanish pine forest	ENVIRONMENTAL ENTOMOLOGY	10.1603/0046-225X(2007)36[1100:ESOTIA]2.0.CO;2	2007
407	NO	Ogai, T and Kenta, T	The effects of vegetation types and microhabitats on carabid beetle community composition in cool temperate Japan	ECOLOGICAL RESEARCH	10.1007/s11284-015-1325-8	2016
408	NO	Pinkus-Rendon, M.A. and Parra-Tabla, V. and MelÃ©ndez-RamÃ­rez, V.	Floral resource use and interactions between Apis mellifera and native bees in cucurbit crops in Yucatan, Mexico	CANADIAN ENTOMOLOGIST	10.4039/n04-043	2005
409	NO	Hillstrom, M.L. and Vigue, L.M. and Coyle, D.R. and Raffa, K.F. and Lindroth, R.L.	Performance of the invasive weevil Polydrusus sericeus is influenced by atmospheric CO2 and host species	AGRICULTURAL AND FOREST ENTOMOLOGY	10.1111/j.1461-9563.2010.00474.x	2010
410	NO	Cohen, H. and Quistberg, R.D. and Philpott, S.M.	Vegetation Management and Host Density Influence Bee-Parasite Interactions in Urban Gardens	ENVIRONMENTAL ENTOMOLOGY	10.1093/ee/nvx155	2017
411	NO	Goenaga, J. and Yamane, T. and RÃ¶nn, J. and Arnqvist, G.	Within-species divergence in the seminal fluid proteome and its effect on male and female reproduction in a beetle	BMC EVOLUTIONARY BIOLOGY	10.1186/s12862-015-0547-2	2015
412	NO	Morales-RodrÃ­guez, C. and Sferrazza, I. and Aleandri, M.P. and Dalla Valle, M. and Speranza, S. and Contarini, M. and Vannini, A.	The fungal community associated with the ambrosia beetle Xylosandrus compactus invading the mediterranean maquis in central Italy reveals high biodiversity and suggests environmental acquisitions	FUNGAL BIOLOGY	10.1016/j.funbio.2020.09.008	2021
413	NO	Wilson Rankin, E.E.	Emerging patterns in social wasp invasions	CURRENT OPINION IN INSECT SCIENCE	10.1016/j.cois.2021.02.014	2021
414	NO	Hofstetter, R.W. and Mahfouz, J.B. and Klepzig, K.D. and Ayres, M.P.	Effects of tree phytochemistry on the interactions among endophloedic fungi associated with the southern pine beetle	JOURNAL OF CHEMICAL ECOLOGY	10.1007/s10886-005-2035-4	2005
415	NO	Soares, AO and Serpa, A	Interference competition between ladybird beetle adults (Coleoptera : Coccinellidae): effects on growth and reproductive capacity	POPULATION ECOLOGY	10.1007/s10144-006-0020-6	2007
416	NO	Wang, J. and Kanwal, J. and Zhang, C. and Jiang, T. and Lu, G. and Feng, J.	Seasonal habitat use by greater horseshoe bat Rhinolophus ferrumequinum (Chiroptera: Rhinolophidae) in Changbai Mountain temperate forest, Northeast China	MAMMALIA	10.1515/MAMM.2010.034	2010
417	NO	Lillian, S. and Redak, R.A. and Daugherty, M.P.	Assessing the Role of Differential Herbivore Performance Among Plant Species in Associational Effects Involving the Invasive Stink Bug Bagrada hilaris (Hemiptera: Pentatomidae)	ENVIRONMENTAL ENTOMOLOGY	10.1093/ee/nvy181	2019
418	NO	Jaffe, B.D. and Wallin, M. and Fox, M. and GuÃ©dot, C.	Cranberry (Vaccinium macrocarpon) Is a Marginal Host for Brown Marmorated Stink Bug	JOURNAL OF ECONOMIC ENTOMOLOGY	10.1093/jee/toab032	2021
419	NO	Kammerer, M and Goslee, SC and Douglas, MR and Tooker, JF and Grozinger, CM	Wild bees as winners and losers: Relative impacts of landscape composition, quality, and climate	GLOBAL CHANGE BIOLOGY	10.1111/gcb.15485	2021
420	YES	Litt, AR and Cord, EE and Fulbright, TE and Schuster, GL	Effects of Invasive Plants on Arthropods	CONSERVATION BIOLOGY	10.1111/cobi.12350	2014
421	NO	Franco, E.L. and Aguiar, C.M.L. and Ferreira, V.S. and De Oliveira-RebouÃ§as, P.L.	Plant Use and Niche Overlap Between the Introduced Honey Bee (Apis mellifera) and the Native Bumblebee (Bombus atratus) (Hymenoptera: Apidae) in an Area of Tropical Mountain Vegetation in Northeastern Brazil	SOCIOBIOLOGY	NA	2009
422	YES	Gaigher, R. and Samways, M.J.	Strategic Management of an Invasive Ant-scale Mutualism Enables Recovery of a Threatened Tropical Tree Species	BIOTROPICA	10.1111/j.1744-7429.2012.00898.x	2013
423	NO	Bagge, S. and Lund, M. and Ronn, R. and Thomsen, P.F. and Ekelund, F.	Significantly Higher Carabid Beetle (Coleoptera: Carabidae) Catch in Conventionally than in Organically Managed Christmas Tree Plantations	JOURNAL OF ENTOMOLOGICAL SCIENCE	10.18474/0749-8004-47.2.110	2012
424	NO	Goulet, H.	Biodiversity of ground beetles (Coleoptera : Carabidae) in Canadian agricultural soils	CANADIAN JOURNAL OF SOIL SCIENCE	10.4141/S01-061	2003
425	NO	Livingston, G and Philpott, SM and Rodriguez, AD	Do Species Sorting and Mass Effects Drive Assembly in Tropical Agroecological Landscape Mosaics?	BIOTROPICA	10.1111/j.1744-7429.2012.00894.x	2013
426	NO	Dylewski, L and Mackowiak, L and Banaszak-Cibicka, W	Linking pollinators and city flora: How vegetation composition and environmental features shapes pollinators composition in urban environment	URBAN FORESTRY & URBAN GREENING	10.1016/j.ufug.2020.126795	2020
427	NO	Sfenthourakis, S and Triantis, KA	The Aegean archipelago: a natural laboratory of evolution, ecology and civilisations	JOURNAL OF BIOLOGICAL RESEARCH-THESSALONIKI	10.1186/s40709-017-0061-3	2017
428	NO	Tansey, J.A. and Dosdall, L.M. and Keddie, A. and Fletcher, R.S. and Kott, L.S.	Antixenosis and antibiosis resistance to Ceutorhynchus obstrictus in novel germplasm derived from Sinapis alba x Brassica napus	CANADIAN ENTOMOLOGIST	10.4039/n09-067	2010
429	NO	Allen, C.R. and Willey, R.D. and Myers, P.E. and Horton, P.M. and Buffa, J.	Impact of red imported fire ant infestation on northern bobwhite quail abundance trends in southeastern United States	JOURNAL OF AGRICULTURAL AND URBAN ENTOMOLOGY	NA	2000
430	NO	Uehara, T and Sono, M and Tsuge, T and Onuma, A	Can prior informed consent create virtuous cycle between biodiversity conservation and genetic resources utilization?	JOURNAL OF ENVIRONMENTAL MANAGEMENT	10.1016/j.jenvman.2021.113767	2021
431	NO	Yu, Y. and Jang, E.B. and Siderhurst, M.S.	Differential Field Responses of the Little Fire Ant, Wasmannia auropunctata (Roger), to Alarm Pheromone Enantiomers	JOURNAL OF CHEMICAL ECOLOGY	10.1007/s10886-014-0516-z	2014
432	NO	Yekwayo, I and Pryke, JS and Roets, F and Samways, MJ	Responses of ground living arthropods to landscape contrast and context in a forest-grassland mosaic	BIODIVERSITY AND CONSERVATION	10.1007/s10531-016-1262-z	2017
433	NO	Kerns, BK and Ager, A	Risk assessment for biodiversity conservation planning in Pacific Northwest forests	FOREST ECOLOGY AND MANAGEMENT	10.1016/j.foreco.2007.03.049	2007
434	NO	Leza, MM and Miranda-Chueca, MA and Purse, BV	Patterns in Varroa destructor depend on bee host abundance, availability of natural resources, and climate in Mediterranean apiaries	ECOLOGICAL ENTOMOLOGY	10.1111/een.12327	2016
435	NO	Amori, G and Mazzei, A and Storino, P and Urso, S and Luzzi, G and Aloise, G and Gangale, C and Ouzounov, D and Luiselli, L and Pizzolotto, R and Brandmayr, P	Forest management and conservation of faunal diversity in Italy: a review	PLANT BIOSYSTEMS	10.1080/11263504.2021.2013334	2021
436	YES	Rajesh, TP and Ballullaya, UP and Unni, AP and Parvathy, S and Sinu, PA	Interactive effects of urbanization and year on invasive and native ant diversity of sacred groves of South India	URBAN ECOSYSTEMS	10.1007/s11252-020-01007-0	2020
437	YES	GarcÃ­a-Suabita, W. and PinzÃ³n, J. and Spence, J.R. and FloriÃ¡n, O.P.P.	Epiedaphic Ground Beetle (Carabidae) Diversity in Ecosystems Transformed by Plantations of Eucalyptus pellita in the Orinoco Region of Colombia	NEOTROPICAL ENTOMOLOGY	10.1007/s13744-019-00700-w	2019
438	NO	LeVan, KE and Holway, DA	Ant-aphid interactions increase ant floral visitation and reduce plant reproduction via decreased pollinator visitation	ECOLOGY	10.1890/14-0058.1	2015
439	NO	Ribeiro, LD and Vendramim, JD and Goncalves, GLP and Ansante, TF and da Gloria, EM and Lopes, JD and Mello-Silva, R and Fernandes, JB	Searching for promising sources of grain protectors in extracts from Neotropical Annonaceae	BOLETIN LATINOAMERICANO Y DEL CARIBE DE PLANTAS MEDICINALES Y AROMATICAS	NA	2016
440	NO	Touyama, Y and Ihara, Y and Ito, F	Argentine ant infestation affects the abundance of the native myrmecophagic jumping spider Siler cupreus Simon in Japan	INSECTES SOCIAUX	10.1007/s00040-008-0983-8	2008
441	NO	Yusah, KM and Fayle, TM and Harris, G and Foster, WA	Optimizing Diversity Assessment Protocols for High Canopy Ants in Tropical Rain Forest	BIOTROPICA	10.1111/j.1744-7429.2011.00775.x	2012
442	NO	Horvath, R and Magura, T and Tothmeresz, B	Ignoring ecological demands masks the real effect of urbanization: a case study of ground-dwelling spiders along a rural-urban gradient in a lowland forest in Hungary	ECOLOGICAL RESEARCH	10.1007/s11284-012-0988-7	2012
443	NO	Hale, SL and Riffell, S and Burger, LW and Adams, HL and Dollar, JG	Fire Ant Response to Management of Native Grass Conservation Buffers	AMERICAN MIDLAND NATURALIST	10.1674/0003-0031-166.2.283	2011
444	NO	Kiritani, K	Impacts of global warming on Nezara viridula and its native congeneric species	JOURNAL OF ASIA-PACIFIC ENTOMOLOGY	10.1016/j.aspen.2010.09.002	2011
445	NO	MacIvor, JS and Packer, L	'Bee Hotels' as Tools for Native Pollinator Conservation: A Premature Verdict?	PLOS ONE	10.1371/journal.pone.0122126	2015
446	NO	Reade, C and Thorp, R and Goka, K and Wasbauer, M and McKenna, M	Invisible Compromises: Global Business, Local Ecosystems, and the Commercial Bumble Bee Trade	ORGANIZATION & ENVIRONMENT	10.1177/1086026615595085	2015
447	NO	Lefort, MC and Beggs, JR and Glare, TR and Saunders, TE and Doyle, EJ and Boyer, S	A molecular approach to study Hymenoptera diets using wasp nests	NEOBIOTA	10.3897/neobiota.63.58640	2020
448	NO	Schuett, W and Delfs, B and Haller, R and Kruber, S and Roolfs, S and Timm, D and Willmann, M and Drees, C	Ground beetles in city forests: does urbanization predict a personality trait?	PEERJ	10.7717/peerj.4360	2018
449	NO	Gruber, MAM and Janssen-May, S and Santoro, D and Cooling, M and Wylie, R	Predicting socio-economic and biodiversity impacts of invasive species: Red Imported Fire Ant in the developing western Pacific	ECOLOGICAL MANAGEMENT & RESTORATION	10.1111/emr.12457	2021
450	NO	Davis, T.S. and Wu, Y. and Eigenbrode, S.D.	Host settling behavior, reproductive performance, and effects on plant growth of an exotic cereal aphid, metopolophium festucae subsp. cerealium (Hemiptera: Aphididae)	ENVIRONMENTAL ENTOMOLOGY	10.1603/EN13350	2014
451	NO	Flucher, SM and Krapf, P and Arthofer, W and Suarez, AV and Crozier, RH and Steiner, FM and Schlick-Steiner, BC	Effect of social structure and introduction history on genetic diversity and differentiation	MOLECULAR ECOLOGY	10.1111/mec.15911	2021
452	NO	Aowphol, A and Thirakhupt, K and Nabhitabhata, J and Voris, HK	Foraging ecology of the Tokay gecko, Gekko gecko in a residential area in Thailand	AMPHIBIA-REPTILIA	10.1163/156853806778877121	2006
453	NO	Fan, J.-C. and Huang, C.-L. and Yang, C.-H. and Liao, K.-W. and Liao, W.-W.	Effect evaluation of shotcrete vegetation mulching technique applied to steep concrete-face slopes on a highway of Taiwan	PADDY AND WATER ENVIRONMENT	10.1007/s10333-011-0300-4	2013
454	YES	Koch, H and Corcoran, C and Jonker, M	Honeydew collecting in Malagasy stingless bees (Hymenoptera: Apidae: Meliponini) and observations on competition with invasive ants	AFRICAN ENTOMOLOGY	10.4001/003.019.0111	2011
455	NO	Nurul Fatihah, A.L. and Muhamad Fahmi, M.H. and Luqman, H.A. and Syarifah Nadiah, S.M.D. and Teo, T.M. and Izfa Riza, H. and Idris, A.B.	Effects of Rainfall, Number of Male Inflorescences and Spikelets on the Population Abundance of Elaeidobius kamerunicus (Coleoptera: Curculionidae)	SAINS MALAYSIANA	10.17576/jsm-2019-4801-03	2019
456	NO	Cooper, TM	Seasonality and abundance of Metamasius callizona (Coleoptera: Dryophthoridae), an invasive insect herbivore, on two species of Tillandsia (Bromeliaceae) in Florida	JOURNAL OF NATURAL HISTORY	10.1080/00222930802354126	2008
457	NO	Ranius, T and Roberge, JM	Effects of intensified forestry on the landscape-scale extinction risk of dead wood dependent species	BIODIVERSITY AND CONSERVATION	10.1007/s10531-011-0143-8	2011
458	NO	Lombardero, MJ and Ayres, MP and Krivak-Tetley, FE and Fitza, KNE	Population biology of the European woodwasp, Sirex noctilio, in Galicia, Spain	BULLETIN OF ENTOMOLOGICAL RESEARCH	10.1017/S0007485316000043	2016
459	NO	Sawyer, S.J. and Eubanks, M.D. and Beasley, J.C. and Barton, B.T. and Puckett, R.T. and TomeÄek, J.M. and Tomberlin, J.K.	Vertebrate and invertebrate competition for carrion in human-impacted environments depends on abiotic factors	ECOSPHERE	10.1002/ecs2.4151	2022
460	NO	Nakamura, A. and Catterall, C.P. and Burwell, C.J. and Kitching, R.L. and House, A.P.N.	Effects of shading and mulch depth on the colonisation of habitat patches by arthropods of rainforest soil and litter	INSECT CONSERVATION AND DIVERSITY	10.1111/j.1752-4598.2009.00056.x	2009
461	NO	Cooper, TM and Frank, JH and Cave, RD	Loss of phytotelmata due to an invasive bromeliad-eating weevil and its-potential effects on faunal diversity and biogeochemical cycles	ACTA OECOLOGICA-INTERNATIONAL JOURNAL OF ECOLOGY	10.1016/j.actao.2013.01.016	2014
462	YES	Rowles, AD and O'Dowd, DJ	Interference competition by Argentine ants displaces native ants: implications for biotic resistance to invasion	BIOLOGICAL INVASIONS	10.1007/s10530-006-9009-5	2007
463	NO	J. Hartley, D. and J. Koivula, M. and R. Spence, J. and Pelletier, R. and E. Ball, G.	Effects of urbanization on ground beetle assemblages (Coleoptera, Carabidae) of grassland habitats in western Canada	ECOGRAPHY	10.1111/j.2007.0906-7590.05199.x	2007
464	NO	Wainhouse, D. and Reay, S. and Kay, M.	Predicting the vulnerability of New Zealand radiata pine plantations to the European pine weevil	FORESTRY	10.1093/forestry/cpq010	2010
465	NO	Lowenstein, DM and Matteson, KC and Xiao, I and Silva, AM and Minor, ES	Humans, bees, and pollination services in the city: the case of Chicago, IL (USA)	BIODIVERSITY AND CONSERVATION	10.1007/s10531-014-0752-0	2014
466	NO	Spencer, EE and Barton, PS and Ripple, WJ and Newsome, TM	Invasive European wasps alter scavenging dynamics around carrion	FOOD WEBS	10.1016/j.fooweb.2020.e00144	2020
467	NO	Grangier, J and Lester, PJ	A novel interference behaviour: invasive wasps remove ants from resources and drop them from a height	BIOLOGY LETTERS	10.1098/rsbl.2011.0165	2011
468	NO	Rondoni, G. and Ielo, F. and Ricci, C. and Conti, E.	Behavioural and physiological responses to prey-related cues reflect higher competitiveness of invasive vs. native ladybirds	SCIENTIFIC REPORTS	10.1038/s41598-017-03471-9	2017
469	NO	Garnas, J and Groden, E and Drummond, FA	Mechanisms of Competitive Displacement of Native Ant Fauna by Invading Myrmica rubra (Hymenoptera: Formicidae) Populations	ENVIRONMENTAL ENTOMOLOGY	10.1603/EN14079	2014
470	NO	Villegas, CM and Verdugo, JA and Grez, AA and Tapia, J and Lavandero, B	Movement between crops and weeds: temporal refuges for aphidophagous insects in Central Chile	CIENCIA E INVESTIGACION AGRARIA	NA	2013
471	NO	Leal, IR and Wirth, R and Tabarelli, M	The Multiple Impacts of Leaf-Cutting Ants and Their Novel Ecological Role in Human-Modified Neotropical Forests	BIOTROPICA	10.1111/btp.12126	2014
472	NO	Vankosky, M.A. and Crcamo, H.A. and Dosdall, L.M.	Response of Pisum sativum (Fabales: Fabaceae) to Sitona lineatus (Coleoptera: Curculionidae) Infestation: Effect of Adult Weevil Density on Damage, Larval Population, and Yield Loss	JOURNAL OF ECONOMIC ENTOMOLOGY	10.1603/EC10392	2011
473	NO	GarcÃ­a-Tejero, S. and Taboada, Ã. and TÃ¡rrega, R. and Salgado, J.M.	Land use changes and ground dwelling beetle conservation in extensive grazing dehesa systems of north-west Spain	BIOLOGICAL CONSERVATION	10.1016/j.biocon.2013.02.017	2013
474	NO	Fahd, K. and Florencio, M. and Keller, C. and Serrano, L.	The effect of the sampling scale on zooplankton community assessment and its implications for the conservation of temporary ponds in south-west Spain	Aquatic Conservation: Marine and Freshwater Ecosystems	10.1002/aqc.781	2007
475	YES	Ernsting, G. and Block, W. and MacAlister, H. and Todd, C.	THE INVASION OF THE CARNIVOROUS CARABID BEETLE TRECHISIBUS-ANTARCTICUS ON SOUTH GEORGIA (SUB-ANTARCTIC) AND ITS EFFECT ON THE ENDEMIC HERBIVOROUS BEETLE HYDROMEDION-SPASUTUM	OECOLOGIA	10.1007/BF00328422	1995
476	YES	Fork, S.K.	Arthropod Assemblages on Native and Nonnative Plant Species of a Coastal Reserve in California	ENVIRONMENTAL ENTOMOLOGY	10.1603/EN09185	2010
477	NO	Barkan, NP and Chevalier, M and Pradervand, JN and Guisan, A	Alteration of Bumblebee Venom Composition toward Higher Elevation	TOXINS	10.3390/toxins12010004	2020
478	NO	Nyman, T. and LeppÃ¤nen, S.A. and VÃ¡rkonyi, G. and Shaw, M.R. and Koivisto, R. and Barstad, T.E. and Vikberg, V. and Roininen, H.	Determinants of parasitoid communities of willow-galling sawflies: habitat overrides physiology, host plant and space	MOLECULAR ECOLOGY	10.1111/mec.13369	2015
479	YES	Carneiro, LT and Martins, CF	Africanized honey bees pollinate and preempt the pollen of Spondias mombin (Anacardiaceae) flowers	APIDOLOGIE	10.1007/s13592-011-0116-7	2012
480	NO	Plowes, RM and LeBrun, EG and Gilbert, LE	Introduction of the fire ant decapitating fly Pseudacteon obtusus in the United States: factors influencing establishment in Texas	BIOCONTROL	10.1007/s10526-010-9335-5	2011
481	NO	Zhang, Q and Xiao, H and Duan, MC and Zhang, X and Yu, ZR	Farmers' attitudes towards the introduction of agri-environmental measures in agricultural infrastructure projects in China: Evidence from Beijing and Changsha	LAND USE POLICY	10.1016/j.landusepol.2015.07.021	2015
482	NO	Bloch, G and Bar-Shai, N and Cytter, Y and Green, R	Time is honey: circadian clocks of bees and flowers and how their interactions may influence ecological communities	PHILOSOPHICAL TRANSACTIONS OF THE ROYAL SOCIETY B-BIOLOGICAL SCIENCES	10.1098/rstb.2016.0256	2017
483	NO	Silva, R.J. and Coletti, F. and Costa, D.A. and Vaz-De-Mello, F.Z.	Dung beetles (Coleoptera: Scarabaeidae: Scarabaeinae) of forests and pastures of southwestern Brazilian Amazon: Survey of species and feeding guilds	ACTA AMAZONICA	10.1590/1809-4392201304472	2014
484	NO	Gehring, E and Bellosi, B and Quacchia, A and Conedera, M	Evaluating Dryocosmus Kuriphilus-induced Damage on Castanea Sativa	JOVE-JOURNAL OF VISUALIZED EXPERIMENTS	10.3791/57564	2018
485	NO	SavkoviÄ‡, U. and VuÄkoviÄ‡, I. and StojkoviÄ‡, B.	The growth on different stored legume species affects the profiles of cuticular hydrocarbon (CHC) in Acanthoscelides obtectus (Say)	JOURNAL OF STORED PRODUCTS RESEARCH	10.1016/j.jspr.2012.05.004	2012
486	NO	Steinbauer, M.J. and Farnier, K. and Taylor, G.S. and Salminen, J.-P.	Effects of eucalypt nutritional quality on the Bog gum-Victorian metapopulation of Ctenarytaina bipartita and implications for host and range expansion	ECOLOGICAL ENTOMOLOGY	10.1111/een.12295	2016
487	YES	Perry, KI and Herms, DA	Effects of Late Stages of Emerald Ash Borer (Coleoptera: Buprestidae)-Induced Ash Mortality on Forest Floor Invertebrate Communities	JOURNAL OF INSECT SCIENCE	10.1093/jisesa/iex093	2017
488	NO	Neff, F. and Lehmann, M.M. and Moretti, M. and Pellissier, L. and Gossner, M.M.	Tracking sucking herbivory with nitrogen isotope labelling: Lessons from an individual trait-based approach	BASIC AND APPLIED ECOLOGY	10.1016/j.baae.2022.06.004	2022
489	NO	Moeser, J and Vidal, S	Response of larvae of invasive maize pest Diabrotica virgifera virgifera (Coleoptera : Chrysomelidae) to carbon/nitrogen ratio and phytosterol content of European maize varieties	JOURNAL OF ECONOMIC ENTOMOLOGY	NA	2004
490	NO	Ward, D.	Ecological partitioning and invasive ants (Hymenoptera : Formicidae) in a tropical rain forest ant community from Fiji	PACIFIC SCIENCE	10.2984/1534-6188(2008)62[473:EPAIAH]2.0.CO;2	2008
491	NO	Hoffmann, BD and Pettit, M	Towards precision ecology: Relationships of multiple sampling methods quantifying abundance for comparisons among studies	PLOS ONE	10.1371/journal.pone.0263487	2022
492	NO	Threlfall, CG and Walker, K and Williams, NSG and Hahs, AK and Mata, L and Stork, N and Livesley, SJ	The conservation value of urban green space habitats for Australian native bee communities	BIOLOGICAL CONSERVATION	10.1016/j.biocon.2015.05.003	2015
493	YES	Sarty, M and Abbott, KL and Lester, PJ	Community level impacts of an ant invader and food mediated coexistence	INSECTES SOCIAUX	10.1007/s00040-007-0927-8	2007
494	NO	Breeze, TD and Bailey, AP and Balcombe, KG and Potts, SG	Costing conservation: an expert appraisal of the pollinator habitat benefits of England's entry level stewardship	BIODIVERSITY AND CONSERVATION	10.1007/s10531-014-0660-3	2014
495	NO	LeBrun, EG and Tillberg, CV and Suarez, AV and Folgarait, PJ and Smith, CR and Holway, DA	An experimental study of competition between fire ants and Argentine ants in their native range	ECOLOGY	10.1890/0012-9658(2007)88[63:AESOCB]2.0.CO;2	2007
496	NO	Tobin, PC	Ecological Consequences of Pathogen and Insect Invasions	CURRENT FORESTRY REPORTS	10.1007/s40725-015-0008-6	2015
497	NO	Arcilla, N and Choi, CY and Ozaki, K and Lepczyk, CA	Invasive species and Pacific island bird conservation: a selective review of recent research featuring case studies of Swinhoe's storm petrel and the Okinawa and Guam rail	JOURNAL OF ORNITHOLOGY	10.1007/s10336-015-1256-8	2015
498	NO	Benitez, M.-S. and Osborne, S.L. and Lehman, R.M.	Previous crop and rotation history effects on maize seedling health and associated rhizosphere microbiome	SCIENTIFIC REPORTS	10.1038/s41598-017-15955-9	2017
499	NO	Quezada-Euan, JJG and May-Itza, WJ and de la Rua, P and Roubik, DW	From neglect to stardom: how the rising popularity of stingless bees threatens diversity and meliponiculture in Mexico	APIDOLOGIE	10.1007/s13592-022-00975-w	2022
500	YES	Ikenaga, N. and Touyama, Y. and Kameyama, T. and Ito, F.	Effects of Argentine ants (Hymenoptera: Formicidae) on myrmecophilous lycaenid butterfly, Narathura bazalus (Lepidoptera: Lycaenidae), in western Japan	ENTOMOLOGICAL SCIENCE	10.1111/ens.12396	2020
501	NO	GaÅ‚Ä™cki, R. and BakuÅ‚a, T. and Wojtacki, M. and Å»uk-GoÅ‚aszewska, K.	Susceptibility of ancient wheat species to storage pests Sitophilus granarius and Tribolium confusum	JOURNAL OF STORED PRODUCTS RESEARCH	10.1016/j.jspr.2019.06.006	2019
502	NO	Braun, J and Lortie, CJ	Facilitation with a grain of salt: reduced pollinator visitation is an indirect cost of association with the foundation species creosote bush (Larrea tridentata)	AMERICAN JOURNAL OF BOTANY	10.1002/ajb2.1533	2020
503	NO	Wu, BQ and Wang, L and Liang, GW and Lu, YY and Zeng, L	Food competition mechanism between Solenopsis invicta Buren and Tapinoma melanocephalum Fabricus	SOCIOBIOLOGY	NA	2014
504	NO	VanWeelden, MT and Bennett, G and Buczkowski, G	The Effects of Colony Structure and Resource Abundance on Food Dispersal in Tapinoma sessile (Hymenoptera: Formicidae)	JOURNAL OF INSECT SCIENCE	10.1093/jisesa/ieu176	2015
505	YES	Michalko, R. and KoÅ¡uliÄ, O. and Martinek, P. and Birkhofer, K.	Disturbance by invasive pathogenic fungus alters arthropod predator-prey food-webs in ash plantations	JOURNAL OF ANIMAL ECOLOGY	10.1111/1365-2656.13537	2021
506	NO	Burne, A.R. and Ritchie, P.A. and Gruber, M.A.M. and Lester, P.J.	A genetic bottleneck in populations of a New Zealand endemic ant associated with density of an invasive predatory wasp	INSECTES SOCIAUX	10.1007/s00040-016-0512-0	2017
507	NO	Resasco, J and Pelini, SL and Stuble, KL and Sanders, NJ and Dunn, RR and Diamond, SE and Ellison, AM and Gotelli, NJ and Levey, DJ	Using Historical and Experimental Data to Reveal Warming Effects on Ant Assemblages	PLOS ONE	10.1371/journal.pone.0088029	2014
508	YES	Desurmont, G.A. and Kerdellant, E. and Pfingstl, T. and Auger, P. and Tixier, M.-S. and Kreiter, S.	Mites associated with egg masses of the viburnum leaf beetle pyrrhalta viburni (Paykull) on viburnum tinus L	ACAROLOGIA	10.24349/acarologia/20194311	2019
509	NO	Ghazoul, J	Pollen and seed dispersal among dispersed plants	BIOLOGICAL REVIEWS	10.1017/S1464793105006731	2005
510	YES	Sahli, HF and Krushelnycky, PD and Drake, DR and Taylor, AD	Patterns of Floral Visitation to Native Hawaiian Plants in Presence and Absence of Invasive Argentine Ants	PACIFIC SCIENCE	10.2984/70.3.3	2016
511	NO	Cane, J.H. and Minckley, R.L. and Kervin, L.J. and Roulston, T.H. and Williams, N.M.	Complex responses within a desert bee guild (Hymenoptera : Apiformes) to urban habitat fragmentation	ECOLOGICAL APPLICATIONS	10.1890/1051-0761(2006)016[0632:CRWADB]2.0.CO;2	2006
512	NO	Sarkar, S. and Babu, A. and Chakraborty, K. and Deka, B. and Roy, S.	Eocanthecona furcellata (Wolff) (Hemiptera: Pentatomidae), a potential biocontrol agent of the black inch worm, Hyposidra talaca Walker (Lepidoptera: Geometridae) infesting tea	PHYTOPARASITICA	10.1007/s12600-021-00888-x	2021
513	NO	Sawyer, S.J. and Rusch, T.W. and Tarone, A.M. and Tomberlin, J.K.	Wing buzzing as a potential antipredator defense against an invasive predator	FOOD WEBS	10.1016/j.fooweb.2021.e00192	2021
514	YES	Rojas-Nossa, S.V. and CalviÃ±o-Cancela, M.	The invasive hornet Vespa velutina affects pollination of a wild plant through changes in abundance and behaviour of floral visitors	BIOLOGICAL INVASIONS	10.1007/s10530-020-02275-9	2020
515	NO	Straub, P and Tang, CM and Osuga, I and Windisch, W and Subramanian, S	Experimental feeding studies with crickets and locusts on the use of feed mixtures composed of storable feed materials commonly used in livestock production	ANIMAL FEED SCIENCE AND TECHNOLOGY	10.1016/j.anifeedsci.2019.114215	2019
516	NO	Floren, A and Horchler, PJ and Mueller, T	The Impact of the Neophyte Tree Fraxinus pennsylvanica [Marshall] on Beetle Diversity under Climate Change	SUSTAINABILITY	10.3390/su14031914	2022
517	NO	Majka, C.G.	The Eucnemidae (Coleoptera) of the Maritime Provinces of Canada: new records, observations on composition and zoogeography, and comments on the rarity of saproxylic beetles	ZOOTAXA	10.11646/zootaxa.1636.1.2	2007
518	NO	Williams, PH	Novel splitting/lumping index reflects the history of species concepts applied to bumblebees (Insecta: Apidae)	ZOOLOGICAL JOURNAL OF THE LINNEAN SOCIETY	10.1093/zoolinnean/zlab123	2022
519	NO	Scaccabarozzi, D. and Dixon, K.W. and Tomlinson, S. and Milne, L. and Bohman, B. and Phillips, R.D. and Cozzolino, S.	Pronounced differences in visitation by potential pollinators to co-occurring species of Fabaceae in the Southwest Australian biodiversity hotspot	BOTANICAL JOURNAL OF THE LINNEAN SOCIETY	10.1093/botlinnean/boaa053	2020
520	NO	Patten, MA and Shochat, E and Reinking, DL and Wolfe, DH and Sherrod, SK	Habitat edge, land management, and rates of brood parasitism in tallgrass prairie	ECOLOGICAL APPLICATIONS	10.1890/1051-0761(2006)016[0687:HELMAR]2.0.CO;2	2006
521	NO	Akotsen-Mensah, C and Blaauw, B and Short, B and Leskey, TC and Bergh, JC and Polk, D and Nielsen, AL	Using IPM-CPR as a Management Program for Apple Orchards	JOURNAL OF ECONOMIC ENTOMOLOGY	10.1093/jee/toaa087	2020
522	NO	Van Weelden, MT and Bennett, G and Buczkowski, G	RETRACTED: The Effects of Colony Structure and Resource Abundance on Food Dispersal in Tapinoma sessile (Hymenoptera: Formicidae)(Retracted article. See vol. 15, 2015)	JOURNAL OF INSECT SCIENCE	10.1093/jisesa/iev011	2015
523	NO	Hakeem, A. and Parajulee, M.	Integrated Management of Sugarcane Aphid, Melanaphis sacchari (Hemiptera: Aphididae), on Sorghum on the Texas High Plains	SOUTHWESTERN ENTOMOLOGIST	10.3958/059.044.0420	2019
524	YES	Mbenoun Masse, PS and Tindo, M and Djieto-Lordon, C and Mony, R and Kenne, M	Diversity of ant assemblages (Hymenoptera: Formicidae) in an urban environment in Cameroon during and after colonization of the area by Wasmannia auropunctata	EUROPEAN JOURNAL OF ENTOMOLOGY	10.14411/eje.2019.047	2019
525	NO	Perrard, A. and Haxaire, J. and Rortais, A. and Villemant, C.	Observations on the colony activity of the Asian hornet Vespa velutina Lepeletier 1836 (Hymenoptera: Vespidae: Vespinae) in France	ANNALES DE LA SOCIETE ENTOMOLOGIQUE DE FRANCE	10.1080/00379271.2009.10697595	2009
526	YES	Harding, J.S. and Winterbourn, M.J.	Effects of contrasting land use on physico-chemical conditions and benthic assemblages of streams in a Canterbury (South Island, New Zealand) river system	NEW ZEALAND JOURNAL OF MARINE AND FRESHWATER RESEARCH	10.1080/00288330.1995.9516681	1995
527	NO	Foldi, I	Diversity and modification of the scale insects communities of the Hyeres islands in natural and man-modified environments (Hemiptera : Coccoidea)	ANNALES DE LA SOCIETE ENTOMOLOGIQUE DE FRANCE	NA	2000
528	NO	Majka, C.G. and Johnson, P.J.	The Elateridae (Coleoptera) of the Maritime Provinces of Canada: faunal composition, new records, and taxonomic changes	ZOOTAXA	10.11646/zootaxa.1811.1.1	2008
529	NO	Carvalho, RL and Andresen, E and Anjos, DV and Franca, F and Vasconcelos, HL	Dung beetle functions in tropical planted pastures were barely explained by management variables and not at all by community metrics	ECOLOGICAL INDICATORS	10.1016/j.ecolind.2021.107598	2021
530	NO	Perfecto, I and Vandermeer, J	Discovery Dominance Tradeoff: the Case of Pheidole Subarmata and Solenopsis Geminata (Hymenoptera: Formicidae) in Neotropical Pastures	ENVIRONMENTAL ENTOMOLOGY	10.1603/EN10190	2011
531	NO	Kimura, MT and Novkovic, B	Local adaptation and ecological fitting in host use of the Drosophila parasitoid Leptopilina japonica	ECOLOGICAL RESEARCH	10.1007/s11284-015-1244-8	2015
532	NO	Walter, AJ and DiFonzo, CD	Soil potassium deficiency affects soybean phloem nitrogen and soybean aphid populations	ENVIRONMENTAL ENTOMOLOGY	10.1603/0046-225X(2007)36[26:SPDASP]2.0.CO;2	2007
533	NO	Ju, RT and Gao, L and Wei, SJ and Li, B	Spring warming increases the abundance of an invasive specialist insect: links to phenology and life history	SCIENTIFIC REPORTS	10.1038/s41598-017-14989-3	2017
534	NO	Carrion-Paladines, V and Fries, A and Munoz, A and Castillo, E and Garcia-Ruiz, R and Marin-Armijos, D	Effects of Land-Use Change on the Community Structure of the Dung Beetle (Scarabaeinae) in an Altered Ecosystem in Southern Ecuador	INSECTS	10.3390/insects12040306	2021
535	NO	Lester, PJ and Gruber, MAM	Booms, busts and population collapses in invasive ants	BIOLOGICAL INVASIONS	10.1007/s10530-016-1214-2	2016
536	NO	Kendall, D.A. and Wiltshire, C.W.	Life-cycles and ecology of willow beetles on Salix viminalis in England	EUROPEAN JOURNAL OF FOREST PATHOLOGY	10.1111/j.1439-0329.1998.tb01183.x	1998
537	NO	Wirta, H. and Orsini, L. and Hanski, I.	An old adaptive radiation of forest dung beetles in Madagascar	MOLECULAR PHYLOGENETICS AND EVOLUTION	10.1016/j.ympev.2008.03.010	2008
538	NO	Ware, R.L. and Ramon-Portugal, F. and Magro, A. and Ducamp, C. and Hemptinne, J.-L. and Majerus, M.E.N.	Chemical protection of Calvia quatuordecimguttata eggs against intraguild predation by the invasive ladybird Harmonia axyridis	From Biological Control to Invasion: the Ladybird Harmonia Axyridis as a Model Species	10.1007/978-1-4020-6939-0_12	2008
539	NO	Å ustek, Z. and Vido, J. and Å kvareninovÃ¡, J. and Å kvarenina, J. and Å urda, P.	Drought impact on ground beetle assemblages (Coleoptera, Carabidae) in Norway spruce forests with different management after windstorm damage - a case study from Tatra Mts. (Slovakia)	JOURNAL OF HYDROLOGY AND HYDROMECHANICS	10.1515/johh-2017-0048	2017
540	NO	Halinski, R and dos Santos, CF and Kaehler, TG and Blochtein, B	Influence of Wild Bee Diversity on Canola Crop Yields	SOCIOBIOLOGY	10.13102/sociobiology.v65i4.3467	2018
541	NO	Ward, SF and Liebhold, AM and Morin, RS and Fei, SL	Population dynamics of ash across the eastern USA following invasion by emerald ash borer	FOREST ECOLOGY AND MANAGEMENT	10.1016/j.foreco.2020.118574	2021
542	NO	Bryant, TB and Dorman, SJ and Reisig, DD and Dillard, D and Schurch, R and Taylor, SV	Reevaluating the Economic Injury Level for Brown Stink Bug (Hemiptera: Pentatomidae) at Various Growth Stages of Maize	JOURNAL OF ECONOMIC ENTOMOLOGY	10.1093/jee/toaa173	2020
543	NO	Coyle, DR and Nagendra, UJ and Taylor, MK and Campbell, JH and Cunard, CE and Joslin, AH and Mundepi, A and Phillips, CA and Callaham, MA	Soil fauna responses to natural disturbances, invasive species, and global climate change: Current state of the science and a call to action	SOIL BIOLOGY & BIOCHEMISTRY	10.1016/j.soilbio.2017.03.008	2017
544	NO	Menocal, O. and Kendra, P.E. and Padilla, A. and Chagas, P.C. and Chagas, E.A. and Crane, J.H. and Carrillo, D.	Influence of Canopy Cover and Meteorological Factors on the Abundance of Bark and Ambrosia Beetles (Coleoptera: Curculionidae) in Avocado Orchards Affected by Laurel Wilt	AGRONOMY-BASEL	10.3390/agronomy12030547	2022
545	NO	Cooling, M and Hartley, S and Sim, DA and Lester, PJ	The widespread collapse of an invasive species: Argentine ants (Linepithema humile) in New Zealand	BIOLOGY LETTERS	10.1098/rsbl.2011.1014	2012
546	NO	Kawano, K.	Differentiation of developmental plasticity as a major cause of morphological evolution in stag beetles (Coleoptera: Lucanidae)	BIOLOGICAL JOURNAL OF THE LINNEAN SOCIETY	10.1093/biolinnean/blaa004	2020
547	NO	Crowder, DW and Horowitz, AR and Breslauer, H and Rippa, M and Kontsedalov, S and Ghanim, M and Carriere, Y	Niche partitioning and stochastic processes shape community structure following whitefly invasions	BASIC AND APPLIED ECOLOGY	10.1016/j.baae.2011.09.007	2011
548	NO	Clifton, EH and Tylka, GL and Gassmann, AJ and Hodgson, EW	Interactions of effects of host plant resistance and seed treatments on soybean aphid (Aphis glycines Matsumura) and soybean cyst nematode (Heterodera glycines Ichinohe)	PEST MANAGEMENT SCIENCE	10.1002/ps.4800	2018
549	NO	Bekins, NM and Brown, DR	Abundance of Songbirds in Eastern Hemlock Stands Following Chemical Treatments for Hemlock Woolly Adelgid	NORTHEASTERN NATURALIST	NA	2022
550	NO	Kjeldgaard, MK and Eyer, PA and McMichael, CC and Bockoven, AA and King, JT and Hyodo, A and Boutton, TW and Vargo, EL and Eubanks, MD	Distinct colony boundaries and larval discrimination in polygyne red imported fire ants (Solenopsis invicta)	MOLECULAR ECOLOGY	10.1111/mec.16264	2022
551	NO	Scheff, DS and Subramanyam, B and Arthur, FH and Dogan, H	Plodia interpunctella and Trogoderma variabile larval penetration and invasion of untreated and methoprene-treated foil packaging	JOURNAL OF STORED PRODUCTS RESEARCH	10.1016/j.jspr.2018.05.002	2018
552	NO	Rutkowski, R. and Gwiazdowska, A. and Ceryngier, P. and Kosewska, A. and Szymroszczyk, P. and Twardowska, K. and Twardowski, J.	MICROSATELLITE POLYMORPHISM SUGGESTS HIGH GENETIC DIVERSITY BUT DISRUPTED GENE FLOW IN THE TWO-SPOT LADYBIRD ADALIA BIPUNCTATA (LINNAEUS, 1758) (COLEOPTERA: COCCINELLIDAE) POPULATIONS FROM DIVERSE ENVIRONMENTS	ANNALES ZOOLOGICI	10.3161/00034541ANZ2019.69.2.012	2019
553	NO	Rahagalala, P. and Viljanen, H. and Hottola, J. and Hanski, I.	Assemblages of dung beetles using cattle dung in Madagascar	AFRICAN ENTOMOLOGY	10.4001/003.017.0109	2009
554	NO	Smith, TJ and Saunders, ME	Honey bees: the queens of mass media, despite minority rule among insect pollinators	INSECT CONSERVATION AND DIVERSITY	10.1111/icad.12178	2016
555	YES	Helms, K.R. and Vinson, S.B.	Surface activity of native ants co-occurring with the red imported fire ant, Solenopsis invicta (Hymenoptera : Formicidae)	SOUTHWESTERN ENTOMOLOGIST	NA	2005
556	NO	Isitt, R and Okland, B and Krokene, P and Sweeney, J and Heard, SB and Pureswaran, DS	Using semiochemicals to predict biotic resistance and facilitation of introduced species	BIOLOGICAL INVASIONS	10.1007/s10530-022-02925-0	2023
557	NO	Mei, HZ and Xia, DG and Zhao, QL and Zhang, GZ and Qiu, ZY and Qian, P and Lu, C	Molecular cloning, expression, purification and characterization of a novel cellulase gene (Bh-EGaseI) in the beetle Batocera horsfieldi	GENE	10.1016/j.gene.2015.09.057	2016
558	NO	Kraus, EC and Stout, MJ	Seed treatment using methyl jasmonate induces resistance to rice water weevil but reduces plant growth in rice	PLOS ONE	10.1371/journal.pone.0222800	2019
559	NO	Duggan, I.C. and Collier, K.J. and Champion, P.D. and Croker, G.F. and Daviesâ€Colley, R.J. and Lambert, P.W. and Nagels, J.W. and Wilcock, R.J.	Ecoregional differences in macrophyte and macroinvertebrate communities between Westland and Waikato: are all New Zealand lowland streams the same?	NEW ZEALAND JOURNAL OF MARINE AND FRESHWATER RESEARCH	10.1080/00288330.2002.9517136	2002
560	NO	Carpintero, S and Reyes-Lopez, J	The role of competitive dominance in the invasive ability of the Argentine ant (Linepithema humile)	BIOLOGICAL INVASIONS	10.1007/s10530-007-9103-3	2008
561	NO	MelÃ©ndez-RamÃ­rez, V. and Parra-Tabla, V. and Kevan, P.G. and RamÃ­rez-Morillo, I. and Harries, H. and FernÃ¡ndez-Barrera, M. and Zizumbo-Villareal, D.	Mixed mating strategies and pollination by insects and wind in coconut palm (Cocos nucifera L. (Arecaceae)): importance in production and selection	AGRICULTURAL AND FOREST ENTOMOLOGY	10.1111/j.1461-9563.2004.00216.x	2004
562	NO	Paris, CI and Llusia, J and Penuelas, J	Changes in Monoterpene Emission Rates of Quercus ilex Infested by Aphids Tended by Native or Invasive Lasius Ant Species	JOURNAL OF CHEMICAL ECOLOGY	10.1007/s10886-010-9815-1	2010
563	NO	Jikumaru, S and Togashi, K	Inhibitory effect of Bursaphelenchus mucronatus (Nematoda : Aphelenchoididae) on B-xylophilus boarding adult Monochamus alternatus (Coleoptera : Cerambycidae)	JOURNAL OF NEMATOLOGY	NA	2004
564	NO	Hajek, AE and Henry, JC and Standley, CR and Foelker, CJ	Comparing functional traits and abundance of invasive versus native woodwasps	NEOBIOTA	10.3897/neobiota.36.14953	2017
565	NO	Travanty, NV and Vargo, EL and Apperson, CS and Ponnusamy, L	Colonization by the Red Imported Fire Ant, Solenopsis invicta, Modifies Soil Bacterial Communities	MICROBIAL ECOLOGY	10.1007/s00248-021-01826-4	2022
566	NO	Duarte, A. and Cotter, S.C. and De Gasperin, O. and Houslay, T.M. and Boncoraglio, G. and Welch, M. and Kilner, R.M.	No evidence of a cleaning mutualism between burying beetles and their phoretic mites	SCIENTIFIC REPORTS	10.1038/s41598-017-14201-6	2017
567	NO	MacQuarrie, C.J.K. and Gray, M. and LavallÃ©e, R. and Noseworthy, M.K. and Savard, M. and Humble, L.M. and Neven, L.	Assessment of the Systems Approach for the Phytosanitary Treatment of Wood Infested With Wood-Boring Insects	JOURNAL OF ECONOMIC ENTOMOLOGY	10.1093/jee/toz331	2020
568	YES	Nie, L. and Bamisile, B.S. and Li, Y. and Ran, H. and Wang, S. and Wang, L. and Xu, Y.	Interspecific competition predicts the potential impact of little fire ant Wasmannia auropunctata (Roger) (Hymenoptera: Formicidae) invasion on resident ants in southern China	INSECT SCIENCE	10.1111/1744-7917.13170	2022
569	YES	Jones, AC and Mullins, DE and Brewster, C and Rhea, JP and Salom, SM	Fitness and physiology of Adelges tsugae (Hemiptera: Adelgidae) in relation to the health of the eastern hemlock	INSECT SCIENCE	10.1111/1744-7917.12240	2016
570	YES	Harvey, JA and Ode, PJ and Gols, R	Population- and Species-Based Variation of Webworm-Parasitoid Interactions in Hogweeds (Heracelum spp.) in the Netherlands	ENVIRONMENTAL ENTOMOLOGY	10.1093/ee/nvaa052	2020
571	NO	Kaspari, M and Donoso, D and Lucas, JA and Zumbusch, T and Kay, AD	Using nutritional ecology to predict community structure: a field test in Neotropical ants	ECOSPHERE	10.1890/ES12-00136.1	2012
572	NO	Maino, JL and Pirtle, EI and Kearney, MR	The effect of egg size on hatch time and metabolic rate: theoretical and empirical insights on developing insect embryos	FUNCTIONAL ECOLOGY	10.1111/1365-2435.12702	2017
573	NO	Sun, D.-B. and Liu, Y.-Q. and Qin, L. and Xu, J. and Li, F.-F. and Liu, S.-S.	Competitive displacement between two invasive whiteflies: insecticide application and host plant effects	BULLETIN OF ENTOMOLOGICAL RESEARCH	10.1017/S0007485312000788	2013
574	NO	Bertelsmeier, C and Ollier, S and Avril, A and Blight, O and Jourdan, H and Courchamp, F	Colony-colony interactions between highly invasive ants	BASIC AND APPLIED ECOLOGY	10.1016/j.baae.2015.09.005	2016
575	NO	Vanweelden, MT and Wilson, BE and Beuzelin, JM and Reagan, TE and Way, MO	Yield Response to Mexican Rice Borer (Lepidoptera: Crambidae) Injury in Bioenergy and Conventional Sugarcane and Sorghum	JOURNAL OF ECONOMIC ENTOMOLOGY	10.1093/jee/tov190	2015
576	NO	Wills, BD and Moreau, CS and Wray, BD and Hoffmann, BD and Suarez, AV	Body size variation and caste ratios in geographically distinct populations of the invasive big-headed ant, Pheidole megacephala (Hymenoptera: Formicidae)	BIOLOGICAL JOURNAL OF THE LINNEAN SOCIETY	10.1111/bij.12386	2014
577	NO	Norton, B.A. and Bending, G.D. and Clark, R. and Corstanje, R. and Dunnett, N. and Evans, K.L. and Grafius, D.R. and Gravestock, E. and Grice, S.M. and Harris, J.A. and Hilton, S. and Hoyle, H. and Lim, E. and Mercer, T.G. and Pawlett, M. and Pescott, O.L. and Richards, J.P. and Southon, G.E. and Warren, P.H.	Urban meadows as an alternative to short mown grassland: effects of composition and height on biodiversity	ECOLOGICAL APPLICATIONS	10.1002/eap.1946	2019
578	NO	Thomas, ML and Becker, K and Abbott, K and Feldhaar, H	Supercolony mosaics: two different invasions by the yellow crazy ant, Anoplolepis gracilipes, on Christmas Island, Indian Ocean	BIOLOGICAL INVASIONS	10.1007/s10530-009-9473-9	2010
579	NO	Mohamed, AH and Lester, PJ and Holtzer, TO	Abundance and effects of predators and parasitoids on the Russian wheat aphid (Homoptera : Aphididae) under organic farming conditions in Colorado	ENVIRONMENTAL ENTOMOLOGY	10.1603/0046-225X(2000)029[0360:AAEOPA]2.0.CO;2	2000
580	YES	Liang, CAT and Shiels, AB and Haines, WP and Sandor, ME and Aslan, CE	Invasive predators affect community-wide pollinator visitation	ECOLOGICAL APPLICATIONS	10.1002/eap.2522	2022
581	NO	Barros, LAC and Chaul, JCM and Teixeira, GA and Lod, RB and Orivel, J and de Aguiar, HJAC	First Report of the Tramp ant Technomyrmex vitiensis Mann, 1921 (Formicidae: Dolichoderinae) in Brazil with Cytogenetic and Sperm Structure Data and an Updated Key to Brazilian Dolichoderinae Genera	ZOOLOGICAL STUDIES	10.6620/ZS.2022.61-29	2022
582	NO	Birch, JD and Lutz, JA and Hogg, EH and Simard, SW and Pelletier, R and LaRoi, GH and Karst, J	Decline of an ecotone forest: 50 years of demography in the southern boreal forest	ECOSPHERE	10.1002/ecs2.2698	2019
583	NO	Montero-Castano, A and Ortiz-Sanchez, FJ and Vila, M	Mass flowering crops in a patchy agricultural landscape can reduce bee abundance in adjacent shrublands	AGRICULTURE ECOSYSTEMS & ENVIRONMENT	10.1016/j.agee.2016.02.019	2016
584	NO	Ge, L. and Gu, H. and Huang, B. and Song, Q. and Stanley, D. and Liu, F. and Yang, G.-Q. and Wu, J.-C.	An adenylyl cyclase like-9 gene (NIAC9) influences growth and fecundity in the brown planthopper, Nilaparvata lugens (Stal) (Hemiptera: Delphacidae)	PLOS ONE	10.1371/journal.pone.0189214	2017
585	NO	Hendriksma, HP and Hartel, S and Steffan-Dewenter, I	Honey bee risk assessment: new approaches for in vitro larvae rearing and data analyses	METHODS IN ECOLOGY AND EVOLUTION	10.1111/j.2041-210X.2011.00099.x	2011
586	NO	Lafon, C.W. and Kutac, M.J.	Effects of ice storms, southern pine beetle infestation, and fire on table mountain pine forests of southwestern Virginia	PHYSICAL GEOGRAPHY	10.2747/0272-3646.24.6.502	2003
587	NO	Smith, MT and Tobin, PC and Bancroft, J and Li, GH and Gao, RT	Dispersal and spatiotemporal dynamics of Asian longhorned beetle (Coleoptera : Cerambycidae) in China	ENVIRONMENTAL ENTOMOLOGY	10.1603/0046-225X-33.2.435	2004
588	NO	Martin, K and Anderson, B and Minnaar, C and de Jager, ML	Assessing the effectiveness of honey bee pollinators for cultivated blueberries in South Africa	SOUTH AFRICAN JOURNAL OF BOTANY	10.1016/j.sajb.2022.06.055	2022
589	YES	Blaimer, BB and Brady, SG and Schultz, TR and Fisher, BL	Functional and phylogenetic approaches reveal the evolution of diversity in a hyper diverse biota	ECOGRAPHY	10.1111/ecog.01370	2015
590	NO	Darracq, AK and Conner, LM and Brown, JS and McCleery, RA	Cotton Rats Alter Foraging in Response to an Invasive Ant	PLOS ONE	10.1371/journal.pone.0163220	2016
591	NO	Teder, T and Tammaru, T and Kaasik, A	Exploitative competition and coexistence in a parasitoid assemblage	POPULATION ECOLOGY	10.1007/s10144-012-0341-6	2013
592	NO	Hill, JG and Summerville, KS and Brown, RL	Habitat associations of ant species (Hymenoptera : Formicidae) in a heterogeneous Mississippi landscape	ENVIRONMENTAL ENTOMOLOGY	10.1603/0046-225X(2008)37[453:HAOASH]2.0.CO;2	2008
593	NO	Friedman, M.S. and Rigsby, C.M. and Cipollini, D.	Light Limitation Impacts Growth but Not Constitutive or Jasmonate Induced Defenses Relevant to Emerald Ash Borer (Agrilus planipennis) in White Fringetree (Chionanthus virginicus) or Black Ash (Fraxinus nigra)	JOURNAL OF CHEMICAL ECOLOGY	10.1007/s10886-020-01223-0	2020
594	NO	Miller-Struttmann, N and Miller, Z and Galen, C	Climate driven disruption of transitional alpine bumble bee communities	GLOBAL CHANGE BIOLOGY	10.1111/gcb.16348	2022
595	NO	Parkes, JP and Easdale, TA and Williamson, WM and Forsyth, DM	Causes and consequences of ground disturbance by feral pigs (Sus scrofa) in a lowland New Zealand conifer-angiosperm forest	NEW ZEALAND JOURNAL OF ECOLOGY	NA	2015
596	NO	Ivey, C.T. and Gilberti, D.B.	The complex trophic community of Disholcaspis eldoradensis, a sucrose-secreting cynipid gall wasp of Quercus lobata	ECOLOGICAL ENTOMOLOGY	10.1111/een.13102	2022
597	NO	Chandler, JL and Orrock, JL and Resasco, J	Invasive Ants Generate Heterogeneity in Patterns of Seed Survival	AMERICAN MIDLAND NATURALIST	10.1674/0003-0031-176.2.289	2016
598	NO	Venugopal, PD and Coffey, PL and Dively, GP and Lamp, WO	Adjacent Habitat Influence on Stink Bug (Hemiptera: Pentatomidae) Densities and the Associated Damage at Field Corn and Soybean Edges	PLOS ONE	10.1371/journal.pone.0109917	2014
599	NO	LEVESQUE, C and LEVESQUE, GY	ABUNDANCE AND SEASONAL ACTIVITY OF GROUND BEETLES (COLEOPTERA, CARABIDAE) IN A RASPBERRY PLANTATION AND ADJACENT SITES IN SOUTHERN QUEBEC (CANADA)	JOURNAL OF THE KANSAS ENTOMOLOGICAL SOCIETY	NA	1994
600	NO	Trillo, A and Montero-Castano, A and Gonzalez-Varo, JP and Gonzalez-Moreno, P and Ortiz-Sanchez, FJ and Vila, M	Contrasting occurrence patterns of managed and native bumblebees in natural habitats across a greenhouse landscape gradient	AGRICULTURE ECOSYSTEMS & ENVIRONMENT	10.1016/j.agee.2018.11.018	2019
601	NO	Cabrera, AR and Almanza, MT and Cutler, GC and Fischer, DL and Hinarejos, S and Lewis, G and Nigro, D and Olmstead, A and Overmyer, J and Potter, DA and Raine, NE and Stanley-Stahr, C and Thompson, H and van der Steen, J	Initial recommendations for higher-tier risk assessment protocols for bumble bees, Bombus spp. (Hymenoptera: Apidae)	INTEGRATED ENVIRONMENTAL ASSESSMENT AND MANAGEMENT	10.1002/ieam.1675	2016
602	NO	Monzo, C and Juan-Blasco, M and Pekar, S and Molla, O and Castanera, P and Urbaneja, A	Pre-adaptive shift of a native predator (Araneae, Zodariidae) to an abundant invasive ant species (Hymenoptera, Formicidae)	BIOLOGICAL INVASIONS	10.1007/s10530-012-0270-5	2013
603	NO	Pearce, IG and Chaplain, MAJ and Schofield, PG and Anderson, ARA and Hubbard, SF	Modelling the spatio-temporal dynamics of multi-species host-parasitoid interactions: Heterogeneous patterns and ecological implications	JOURNAL OF THEORETICAL BIOLOGY	10.1016/j.jtbi.2006.01.026	2006
604	NO	CÃ®mpean, M. and È˜uteu, A.-M. and Berindean, A. and Battes, K.P.	Diversity of Spring Invertebrates and Their Habitats: A Story of Preferences	DIVERSITY-BASEL	10.3390/d14050367	2022
605	NO	Braman, SK and Griffin, B	Opportunities for and Impediments to Pollinator Conservation in Urban Settings: A Review	JOURNAL OF INTEGRATED PEST MANAGEMENT	10.1093/jipm/pmac004	2022
606	NO	Mehdiabadi, N.J. and Hughes, B. and Mueller, U.G.	Cooperation, conflict, and coevolution in the attine ant-fungus symbiosis	BEHAVIORAL ECOLOGY	10.1093/beheco/arj028	2006
607	NO	Gilpin, AM and O'Brien, C and Kobel, C and Brettell, LE and Cook, JM and Power, SA	Co-flowering plants support diverse pollinator populations and facilitate pollinator visitation to sweet cherry crops	BASIC AND APPLIED ECOLOGY	10.1016/j.baae.2022.05.005	2022
608	NO	Boland, J.M. and Woodward, D.L.	Impacts of the invasive shot hole borer (Euwallacea kuroshio) are linked to sewage pollution in southern California: the Enriched Tree Hypothesis	PEERJ	10.7717/peerj.6812	2019
609	NO	Manzoor, M and Ahmad, JN and Ahmad, SJN and Naqvi, SA and Umar, UUD and Rasheed, R and Haider, MS	POPULATION DYNAMICS, ABUNDANCE AND INFESTATION OF THE RED PALM WEEVIL, Rhynchophorus ferrugineus (OLIVIER) IN DIFFERENT GEOGRAPHICAL REGIONS OF DATE PALM IN PAKISTAN	PAKISTAN JOURNAL OF AGRICULTURAL SCIENCES	10.21162/PAKJAS/20.6928	2020
610	NO	Darracq, AK and Smith, LL and Oi, DH and Conner, LM and McCleery, RA	Invasive ants influence native lizard populations	ECOSPHERE	10.1002/ecs2.1657	2017
611	NO	Ward, P.S. and Brady, S.G. and Fisher, B.L. and Schultz, T.R.	Phylogeny and Biogeography of Dolichoderine Ants: Effects of Data Partitioning and Relict Taxa on Historical Inference	SYSTEMATIC BIOLOGY	10.1093/sysbio/syq012	2010
612	NO	Drescher, J and Bluthgen, N and Feldhaar, H	Population structure and intraspecific aggression in the invasive ant species Anoplolepis gracilipes in Malaysian Borneo	MOLECULAR ECOLOGY	10.1111/j.1365-294X.2007.03260.x	2007
613	NO	Gigliotti, MS and Togni, PHB and Frizzas, MR	Attractiveness of dung beetles (Coleoptera: Scarabaeinae) to faeces from native mammals in different trophic guilds	AUSTRAL ECOLOGY	10.1111/aec.13253	2023
614	NO	Cao, QJ and Wickham, JD and Chen, L and Ahmad, F and Lu, M and Sun, JH	Effect of Oxygen on Verbenone Conversion From cis-Verbenol by Gut Facultative Anaerobes of Dendroctonus valens	FRONTIERS IN MICROBIOLOGY	10.3389/fmicb.2018.00464	2018
615	NO	GÃ¶rres, C.-M. and Kammann, C.	First field estimation of greenhouse gas release from European soil-dwelling Scarabaeidae larvae targeting the genus Melolontha	PLOS ONE	10.1371/journal.pone.0238057	2020
616	NO	Westermann, FL and McPherson, IS and Jones, TH and Milicich, L and Lester, PJ	Toxicity and utilization of chemical weapons: does toxicity and venom utilization contribute to the formation of species communities?	ECOLOGY AND EVOLUTION	10.1002/ece3.1595	2015
617	NO	Cosme, M and Stout, MJ and Wurst, S	Effect of arbuscular mycorrhizal fungi (Glomus intraradices) on the oviposition of rice water weevil (Lissorhoptrus oryzophilus)	MYCORRHIZA	10.1007/s00572-011-0399-6	2011
618	NO	Allen, MS and Lewis, T and Porch, N	Lost bioscapes: Floristic and arthropod diversity coincident with 12(th) century Polynesian settlement, Nuku Hiva, Marquesas Islands	PLOS ONE	10.1371/journal.pone.0265224	2022
619	NO	Wang, X.-Z. and Wang, X. and Zhang, S.-F. and Zhang, Y.-L. and Cao, Y.-F. and Wang, L.-F.	The Effect of Pine Wood Nematode Bursaphelenchus xylophilus (Steiner and Buhrer) Nickle on Intestinal Bacterial Community of Insect Vector Monochamus saltuarius (Coleoptera: Cerambycidae)	FORESTS	10.3390/f13101673	2022
620	NO	Bhuyain, MMH and Lim, UT	Relative susceptibility to pesticides and environmental conditions ofFrankliniella intonsaandF.occidentalis(Thysanoptera: Thripidae), an underlying reason for their asymmetrical occurrence	PLOS ONE	10.1371/journal.pone.0237876	2020
621	NO	Mahdjoub, T and Menu, F	Prolonged diapause: A trait increasing invasion speed?	JOURNAL OF THEORETICAL BIOLOGY	10.1016/j.jtbi.2007.12.002	2008
622	NO	Sun, DB and Li, J and Liu, YQ and Crowder, DW and Liu, SS	Effects of reproductive interference on the competitive displacement between two invasive whiteflies	BULLETIN OF ENTOMOLOGICAL RESEARCH	10.1017/S0007485314000108	2014
623	NO	Laciny, A. and Nemeschkal, H.L. and Zettel, H. and Metscher, B. and Druzhinina, I.S.	Caste-specific morphological modularity in the ant tribe Camponotini (Hymenoptera, Formicidae)	BMC ZOOLOGY	10.1186/s40850-019-0048-7	2019
624	NO	Evans, EW	Fates of Rare Species under Siege from Invasion: Persistence of Coccinella novemnotata Herbst in Western North America alongside an Invasive Congener	FRONTIERS IN ECOLOGY AND EVOLUTION	10.3389/fevo.2017.00152	2017
625	NO	Pandey, M. and Kayastha, P. and Khanal, S. and Shrestha, S. and Thakur, G. and Adhikari, K. and Shah, K.K. and Pant, D. and Khanal, D.	An overview on possible management strategies for coffee white stem borer Xylotrechus quadripes Chevrolat (Coleoptera: Cerambycidae) in Nepal	HELIYON	10.1016/j.heliyon.2022.e10445	2022
626	NO	Sidagyte, E and Visinskiene, G and Arbaciauskas, K	Macroinvertebrate metrics and their integration for assessing the ecological status and biocontamination of Lithuanian lakes	LIMNOLOGICA	10.1016/j.limno.2013.01.003	2013
627	NO	Magura, T and Bogyo, D and Mizser, S and Nagy, DD and Tothmeresz, B	Recovery of ground-dwelling assemblages during reforestation with native oak depends on the mobility and feeding habits of the species	FOREST ECOLOGY AND MANAGEMENT	10.1016/j.foreco.2014.12.015	2015
628	YES	Duthie, C and Lester, PJ	Reduced Densities of the Invasive Wasp, Vespula vulgaris (Hymenoptera: Vespidae), did not Alter the Invertebrate Community Composition of Nothofagus Forests in New Zealand	ENVIRONMENTAL ENTOMOLOGY	10.1603/EN12256	2013
629	NO	Brightwell, RJ and Silverman, J	Argentine ant foraging activity and interspecific competition in complete vs. queenless and broodless colonies	INSECTES SOCIAUX	10.1007/s00040-007-0950-9	2007
630	NO	DiDonato, S and Gareau, BJ	Be(e)coming pollinators: Beekeeping and perceptions of environmentalism in Massachusetts	PLOS ONE	10.1371/journal.pone.0263281	2022
631	NO	Kerr, J.L. and Kelly, D. and Bader, M.K.-F. and Brockerhoff, E.G.	Olfactory Cues, Visual Cues, and Semiochemical Diversity Interact During Host Location by Invasive Forest Beetles	JOURNAL OF CHEMICAL ECOLOGY	10.1007/s10886-016-0792-x	2017
632	NO	Cumming, GS and Spiesman, BJ	Regional problems need integrated solutions: Pest management and conservation biology in agroecosystems	BIOLOGICAL CONSERVATION	10.1016/j.biocon.2006.02.025	2006
633	NO	Normark, B.B. and Johnson, N.A.	Niche explosion	GENETICA	10.1007/s10709-010-9513-5	2011
634	YES	Burford, BP and Lee, G and Friedman, DA and Brachmann, E and Khan, R and MacArthur-Waltz, DJ and McCarty, AD and Gordon, DM	Foraging behavior and locomotion of the invasive Argentine ant from winter aggregations	PLOS ONE	10.1371/journal.pone.0202117	2018
635	NO	Liu, M. and Zhou, F. and Pan, X. and Zhang, Z. and Traw, M.B. and Li, B.	Specificity of herbivore-induced responses in an invasive species, Alternanthera philoxeroides (alligator weed)	ECOLOGY AND EVOLUTION	10.1002/ece3.3615	2018
636	YES	Holway, D.A. and Suarez, A.V. and Case, T.J.	Role of abiotic factors in governing susceptibility to invasion: A test with argentine ants	ECOLOGY	10.1890/0012-9658(2002)083[1610:ROAFIG]2.0.CO;2	2002
637	NO	Alhmedi, A. and Haubruge, E. and Francis, F.	Effect of stinging nettle habitats on aphidophagous predators and parasitoids in wheat and green pea fields with special attention to the invader Harmonia axyridis Pallas (Coleoptera: Coccinellidae)	ENTOMOLOGICAL SCIENCE	10.1111/j.1479-8298.2009.00342.x	2009
638	NO	Schulze, W. and Schulze, E.D. and Schulze, I. and Oren, R.	Quantification of insect nitrogen utilization by the venus fly trap Dionaea muscipula catching prey with highly variable isotope signatures	JOURNAL OF EXPERIMENTAL BOTANY	10.1093/jexbot/52.358.1041	2001
639	NO	Spencer, JL and Raghu, S	Refuge or Reservoir? The Potential Impacts of the Biofuel Crop Miscanthus x giganteus on a Major Pest of Maize	PLOS ONE	10.1371/journal.pone.0008336	2009
640	NO	Shay, K.R. and Drake, D.R.	Pollination Biology of the Hawaiian Coastal Vine Jacquemontia sandwicensis (Convolvulaceae)	PACIFIC SCIENCE	10.2984/72.4.8	2018
641	NO	Vandermeer, J and Perfecto, I	Endogenous spatial pattern formation from two intersecting ecological mechanisms: the dynamic coexistence of two noxious invasive ant species in Puerto Rico	PROCEEDINGS OF THE ROYAL SOCIETY B-BIOLOGICAL SCIENCES	10.1098/rspb.2020.2214	2020
642	NO	Ganassin, MJM and Frota, A and Muniz, CM and Baumgartner, MT and Hahn, NS	Urbanisation affects the diet and feeding selectivity of the invasive guppy Poecilia reticulata	ECOLOGY OF FRESHWATER FISH	10.1111/eff.12511	2020
643	NO	Pons, P	True cicadas (Cicadidae) as prey for the birds of the Western Palearctic: a review	AVIAN RESEARCH	10.1186/s40657-020-00200-1	2020
644	NO	Brinkrolf, K. and Shukla, S.P. and Griep, S. and Rupp, O. and Heise, P. and Goesmann, A. and Heckel, D.G. and Vogel, H. and Vilcinskas, A.	Genomic analysis of novel Yarrowia-like yeast symbionts associated with the carrion-feeding burying beetle Nicrophorus vespilloides	BMC GENOMICS	10.1186/s12864-021-07597-z	2021
645	NO	Achury, R and Ulloa, PC and Arcila, AM	Ant composition and competitive interactions with Wasmannia auropunctata in Tropical Dry Forest fragments	REVISTA COLOMBIANA DE ENTOMOLOGIA	NA	2008
646	NO	Vitale, D.G.M. and Viscuso, R. and D'Urso, V. and Gibilras, S. and Sardella, A. and Marletta, A. and Pappalardo, A.M.	Morphostructural analysis of the male reproductive system and DNA barcoding in Balclutha brevis Lindberg 1954 (Homoptera, Cicadellidae)	MICRON	10.1016/j.micron.2015.08.002	2015
647	YES	Warren, RJ and McMillan, A and King, JR and Chick, L and Bradford, MA	Forest invader replaces predation but not dispersal services by a keystone species	BIOLOGICAL INVASIONS	10.1007/s10530-015-0942-z	2015
648	NO	Uyi, O and Reay-Jones, FPF and Ni, XZ and Buntin, D and Jacobson, A and Punnuri, S and Toews, MD	Impact of Planting Date and Insecticide Application Methods on Melanaphis sorghi (Hemiptera: Aphididae) Infestation and Forage Type Sorghum Yield	INSECTS	10.3390/insects13111038	2022
649	NO	Heller, NE and Gordon, DM	Seasonal spatial dynamics and causes of nest movement in colonies of the invasive Argentine ant (Linepithema humile)	ECOLOGICAL ENTOMOLOGY	10.1111/j.1365-2311.2006.00806.x	2006
650	NO	Menzel, F and Bluthgen, N and Tolasch, T and Conrad, J and Beifuss, U and Beuerle, T and Schmitt, T	Crematoenones - a novel substance class exhibited by ants functions as appeasement signal	FRONTIERS IN ZOOLOGY	10.1186/1742-9994-10-32	2013
651	NO	Zhang, J. and Maleski, J. and Schwartz, B. and Dunn, D. and Mailhot, D. and Ni, X. and Harris-Shultz, K. and Knoll, J. and Toews, M.	Assessing spatio-temporal patterns of sugarcane aphid (Hemiptera: Aphididae) infestations on silage sorghum yield using unmanned aerial systems (UAS)	CROP PROTECTION	10.1016/j.cropro.2021.105681	2021
652	NO	Milligan, PD and Martin, TA and Pringle, EG and Riginos, C and Mizell, GM and Palmer, TM	A soil-nesting invasive ant disrupts carbon dynamics in saplings of a foundational ant-plant	JOURNAL OF ECOLOGY	10.1111/1365-2745.13803	2022
653	NO	Somanathan, H and Krishna, S and Jos, EM and Gowda, V and Kelber, A and Borges, RM	Nocturnal Bees Feed on Diurnal Leftovers and Pay the Price of Day - Night Lifestyle Transition	FRONTIERS IN ECOLOGY AND EVOLUTION	10.3389/fevo.2020.566964	2020
654	YES	HorÃ¡k, J. and Rada, P. and BoÅ¾a, P. and RohÃ¡ÄovÃ¡, M. and NovÃ¡kovÃ¡, P. and TajovskÃ½, K. and Pech, P. and HoluÅ¡a, J. and ResnerovÃ¡, K.	Alien pests and their influence on native biota in leaf litter of non-native trees	Acta Oecologica	10.1016/j.actao.2021.103704	2021
655	YES	Richard, M. and Tallamy, D.W. and Mitchell, A.B.	Introduced plants reduce species interactions	Biological Invasions	10.1007/s10530-018-1876-z	2019
656	YES	Meijer, S.S. and Whittaker, R.J. and Borges, P.A.V.	The effects of land-use change on arthropod richness and abundance on Santa Maria Island (Azores): Unmanaged plantations favour endemic beetles	Journal of Insect Conservation	10.1007/s10841-010-9330-2	2011
657	YES	Murray, B.R. and Baker, A.C. and Robson, T.C.	Impacts of the Replacement of Native Woodland with Exotic Pine Plantations on Leaf-Litter Invertebrate Assemblages: A Test of a Novel Framework	International Journal of Ecology	10.1155/2009/490395	2009
658	YES	Eckert, M. and Gaigher, R. and Pryke, J.S. and Samways, M.J.	Rapid recovery of soil arthropod assemblages after exotic plantation tree removal from hydromorphic soils in a grassland-timber production mosaic	Restoration Ecology	10.1111/rec.12991	2019
659	YES	Cooling, M. and Sim, D.A. and Lester, P.J.	Density-dependent effects of an invasive ant on a ground-dwelling arthropod community	Environmental Entomology	10.1093/ee/nvu008	2015
660	YES	Krushelnycky, P.D.	Ecology of some lesser-studied introduced ant species in Hawaiian forests	Journal of Insect Conservation	10.1007/s10841-015-9789-y	2015
661	YES	Lanta, V. and DoleÅ¾al, J. and Kozel, P. and Hauck, D. and Altman, J. and KaÅ¡Ã¡k, J. and Foit, J. and Å ebek, P. and ÄŒÃ­Å¾ek, L.	Contrasting responses of saproxylic beetles and plants to non-native tree invasion reveal feedback mechanisms between trophic levels	Biological Conservation	10.1016/j.biocon.2021.109340	2021
662	NO	Everwand, G. and RÃ¶sch, V. and Tscharntke, T. and Scherber, C.	Disentangling direct and indirect effects of experimental grassland management and plant functional-group manipulation on plant and leafhopper diversity	BMC Ecology	10.1186/1472-6785-14-1	2014
663	NO	Whipple, S.D. and Brust, M.L. and Hoback, W.W. and Farnsworth-Hoback, K.M.	The grasshoppers Arphia xanthoptera and Dichromorpha viridis prefer introduced smooth brome over other grasses	Great Plains Research	NA	2009
664	NO	Guo, Z.-W. and Li, H.-C. and Gan, Y.-L.	Grasshopper (Orthoptera: Acrididae) biodiversity and grassland ecosystems	Insect Science	10.1111/j.1744-7917.2006.00086.x	2006
665	YES	de Groot, M. and Kleijn, D. and Jogan, N.	Species groups occupying different trophic levels respond differently to the invasion of semi-natural vegetation by Solidago canadensis	Biological Conservation	10.1016/j.biocon.2007.01.005	2007
666	YES	Sugiura, S. and Tsuru, T. and Yamaura, Y.	Effects of an invasive alien tree on the diversity and temporal dynamics of an insect assemblage on an oceanic island	Biological Invasions	10.1007/s10530-012-0275-0	2013
667	YES	Kriegel, P. and Matevski, D. and Schuldt, A.	Monoculture and mixture-planting of non-native Douglas fir alters species composition, but promotes the diversity of ground beetles in a temperate forest system	Biodiversity and Conservation	10.1007/s10531-021-02155-1	2021
668	YES	Oxbrough, A. and GarcÃ­a-Tejero, S. and Spence, J. and O'Halloran, J.	Can mixed stands of native and non-native tree species enhance diversity of epigaeic arthropods in plantation forests?	Forest Ecology and Management	10.1016/j.foreco.2016.02.023	2016
669	NO	Gerard, P.J. and Carswell, K.R. and Eden, T.M.	Effect of black legume aphid Aphis craccivora honeydew on survival of the parasitoid Microctonus aethiopoides	New Zealand Plant Protection	10.30843/nzpp.2013.66.5578	2013
670	YES	Goulson, D. and Stout, J.C. and Kells, A.R.	Do exotic bumblebees and honeybees compete with native flower-visiting insects in Tasmania	Journal of Insect Conservation	10.1023/A:1023239221447	2002
671	YES	GimÃ©nez GÃ³mez, V.C. and VerdÃº, J.R. and Guerra Alonso, C.B. and Zurita, G.A.	Relationship between land uses and diversity of dung beetles (Coleoptera: Scarabaeinae) in the southern Atlantic forest of Argentina: which are the key factors?	Biodiversity and Conservation	10.1007/s10531-018-1597-8	2018
672	NO	Larsen, T.H. and Lopera, A. and Forsyth, A.	Understanding trait-dependent community disassembly: Dung beetles, density functions, and forest fragmentation	Conservation Biology	10.1111/j.1523-1739.2008.00969.x	2008
673	NO	O'Dowd, D.J. and Green, P.T. and Lake, P.S.	Invasional 'meltdown' on an oceanic island	Ecology Letters	10.1046/j.1461-0248.2003.00512.x	2003
674	NO	MatoÅ¡eviÄ‡, D. and PajaÄ Å½ivkoviÄ‡, I.	Alien phytophagous insect and mite species on woody plants in Croatia	Sumarski List	NA	2013
675	YES	Collette, L.K.D. and Pither, J.	Insect abemblages abociated with the exotic riparian shrub Rubian olive (Elaeagnaceae), and co-occurring native shrubs in British Columbia, Canada	Canadian Entomologist	10.4039/tce.2015.63	2016
676	NO	Koch, B. and Edwards, P.J. and Blanckenhorn, W.U. and Walter, T. and Hofer, G.	Shrub encroachment affects the diversity of plants, butterflies, and grasshoppers on two Swiss subalpine pastures	Arctic, Antarctic, and Alpine Research	10.1657/AAAR0013-093	2015
677	NO	Dormann, C.F. and Schweiger, O. and Arens, P. and Augenstein, I. and Aviron, St. and Bailey, D. and Baudry, J. and Billeter, R. and Bugter, R. and BukÃ¡cek, R. and Burel, F. and Cerny, M. and Cock, R.D. and Blust, G.D. and DeFilippi, R. and DiekÃ¶tter, T. and Dirksen, J. and Durka, W. and Edwards, P.J. and Frenzel, M. and Hamersky, R. and Hendrickx, F. and Herzog, F. and Klotz, St. and Koolstra, …	Prediction uncertainty of environmental change effects on temperate European biodiversity	Ecology Letters	10.1111/j.1461-0248.2007.01142.x	2008
678	YES	Flanders, A.A. and Kuvlesky Jr., W.P. and Ruthven III, D.C. and Zaiglin, R.E. and Bingham, R.L. and Fulbright, T.E. and HernÃ¡ndez, F. and Brennan, L.A.	Effects of invasive exotic grasses on South Texas rangeland breeding birds	Auk	10.1642/0004-8038(2006)123[0171:EOIEGO]2.0.CO;2	2006
679	NO	GagnÃ©, S.A. and Fahrig, L.	Do birds and beetles show similar responses to urbanization?	Ecological Applications	10.1890/09-1905.1	2011
680	NO	NA	Erratum: Biodiversity of indigenous tussock grassland sites in Otago, Canterbury and the Central North Island of New Zealand VI. Coleoptera biodiversity, community structure, exotic species invasion, and the effect of disturbance by agricultural development (Journal of the Royal Society of New Zealand Doi:10.1080/03036758.2011.559664)	Journal of the Royal Society of New Zealand	10.1080/03036758.2012.754325	2013
681	YES	Gibb, H. and Hochuli, D.F.	Colonisation by a dominant ant facilitated by anthropogenic disturbance: Effects on ant assemblage composition, biomass and resource use	Oikos	10.1034/j.1600-0706.2003.12652.x	2003
682	NO	Stephens, S.S. and Bosu, P.P. and Wager, M.R.	Effect of overstory tree species diversity and composition on ground foraging ants (Hymenoptera: Formicidae) in timber plantations in Ghana	International Journal of Biodiversity Science, Ecosystem Services and Management	10.1080/21513732.2016.1158209	2016
683	NO	Harris, R.J.	Diet of the wasps vespula vulgaris and V. Germanica in honeydew beech forest of the south Island, New Zealand	New Zealand Journal of Zoology	10.1080/03014223.1991.10757963	1991
684	NO	Forbes, R.J. and Watson, S.J. and Oâ€™Connor, E. and Wescott, W. and Steinbauer, M.J.	Diversity and abundance of Lepidoptera and Coleoptera in multiple-species reforestation plantings to offset emissions of carbon dioxide	Australian Forestry	10.1080/00049158.2019.1622833	2019
685	NO	Descombes, P. and Pitteloud, C. and Glauser, G. and Defossez, E. and Kergunteuil, A. and Allard, P.-M. and Rasmann, S. and Pellissier, L.	Novel trophic interactions under climate change promote alpine plant coexistence	Science	10.1126/science.abd7015	2020
686	NO	Oâ€™Loughlin, L.S. and Green, P.T.	Invaderâ€“invader mutualism influences land snail community composition and alters invasion success of alien species in tropical rainforest	Biological Invasions	10.1007/s10530-015-0903-6	2015
687	NO	Lamb, R.J. and Bannerman, J.A. and Costamagna, A.C.	Interactions between exotic and native lady beetle species stabilize community abundance	Oecologia	10.1007/s00442-020-04716-7	2020
688	NO	Platen, R. and Konrad, J. and Glemnitz, M.	Novel energy crops: An opportunity to enhance the biodiversity of arthropod assemblages in biomass feedstock cultures?	International Journal of Biodiversity Science, Ecosystem Services and Management	10.1080/21513732.2017.1289244	2017
689	NO	Li, T.-P. and Zhou, C.-Y. and Gong, J.-T. and Xi, Z. and Hong, X.-Y.	Recently introduced Wolbachia reduces bacterial species richness and reshapes bacterial community structure in Nilaparvata lugens	Pest Management Science	10.1002/ps.6806	2022
690	NO	Minodora, M. and Szekely, L. and Oromulu, L.V. and BÃ±rbuceanu, D. and Honciuc, V. and Maican, S. and Fiera, C. and Purice, D. and Ion, M.	Bucharest	Vertebrates and Invertebrates of European Cities: Selected Non-Avian Fauna	10.1007/978-1-4939-1698-6_9	2015
691	NO	Grez, A.A. and Rand, T.A. and Zaviezo, T. and Castillo-Serey, F.	Land use intensification differentially benefits alien over native predators in agricultural landscape mosaics	Diversity and Distributions	10.1111/ddi.12027	2013
692	YES	MiricÄƒ, R. and TÄƒuÅŸan, I.	IMPACT OF GOLDENROD INVASION (SOLIDAGO CANADENSIS) ON ANT ASSEMBLAGES (HYMENOPTERA: FORMICIDAE) FROM URBAN HABITATS IN SOUTHERN TRANSYLVANIA (ROMANIA)	Brukenthal. Acta Musei	NA	2019
693	NO	FranÃ§a, F.M. and FrazÃ£o, F.S. and Korasaki, V. and Louzada, J. and Barlow, J.	Identifying thresholds of logging intensity on dung beetle communities to improve the sustainable management of Amazonian tropical forests	Biological Conservation	10.1016/j.biocon.2017.10.014	2017
694	NO	Pereira-Peixoto, M.H. and Pufal, G. and Staab, M. and Feitosa Martins, C. and Klein, A.-M.	Diversity and specificity of host-natural enemy interactions in an urban-rural interface	Ecological Entomology	10.1111/een.12291	2016
695	NO	Holway, D.A. and Lach, L. and Suarez, A.V. and Tsutsui, N.D. and Case, T.J.	The causes and consequences of ant invasions	Annual Review of Ecology and Systematics	10.1146/annurev.ecolsys.33.010802.150444	2002
696	NO	Wang, M.N. and Lu, X.L. and Cui, Y. and Wang, M.R. and Ding, S.Y.	Effects of woodland types with different levels of human disturbance on pollinators: A case study in Gongyi, Henan, China	Shengtai Xuebao	10.5846/stxb201701050048	2018
697	NO	Styrsky, J.D. and Eubanks, M.D.	Ecological consequences of interactions between ants and honeydew-producing insects	Proceedings of the Royal Society B: Biological Sciences	10.1098/rspb.2006.3701	2007
698	NO	Fornwalt, P.J. and Rhoades, C.C. and Hubbard, R.M. and Harris, R.L. and Faist, A.M. and Bowman, W.D.	Short-term understory plant community responses to salvage logging in beetle-affected lodgepole pine forests	Forest Ecology and Management	10.1016/j.foreco.2017.10.056	2018
699	NO	Crookes, S. and DeRoy, E.M. and Dick, J.T.A. and MacIsaac, H.J.	Comparative functional responses of introduced and native ladybird beetles track ecological impact through predation and competition	Biological Invasions	10.1007/s10530-018-1843-8	2019
700	NO	Maeto, K. and Sato, S.	Impacts of forestry on ant species richness and composition in warm-temperate forests of Japan	Forest Ecology and Management	10.1016/S0378-1127(03)00333-5	2004
701	NO	Kenis, M. and Adriaens, T. and Brown, P.M.J. and Katsanis, A. and Martin, G.S. and Branquart, E. and Maes, D. and Eschen, R. and Zindel, R. and Van Vlaenderen, J. and Babendreier, D. and Roy, H.E. and Hautier, L. and Poland, R.L.	Assessing the ecological risk posed by a recently established invasive alien predator: Harmonia axyridis as a case study	BioControl	10.1007/s10526-016-9764-x	2017
702	NO	Davies, K.F. and Melbourne, B.A. and Margules, C.R.	Effects of within- and between-patch processes on community dynamics in a fragmentation experiment	Ecology	10.1890/0012-9658(2001)082[1830:EOWABP]2.0.CO;2	2001
703	NO	Gardner-Gee, R. and Beggs, J.R.	Does the presence of burrowing seabirds increase local invertebrate abundance?	New Zealand Entomologist	10.1080/00779962.2009.9722174	2009
704	YES	Yoshioka, A. and Kadoya, T. and Suda, S.-I. and Washitani, I.	Impacts of weeping lovegrass (Eragrostis curvula) invasion on native grasshoppers: Responses of habitat generalist and specialist species	Biological Invasions	10.1007/s10530-009-9456-x	2010
705	YES	Huang, S.-C. and Norval, G. and Wei, C.-S. and Tso, I.-M.	Effects of the brown anole invasion and betelnut palm planting on arthropod diversity in southern Taiwan	Zoological Science	10.2108/zsj.25.1121	2008
706	NO	Demetriou, J. and Kakiopoulos, G. and HÃ¡va, J. and Martinou, A.F. and Delobel, A.	First record of the alien seed beetle Stator limbatus (Coleoptera, Chrysomelidae, Bruchinae) from Cyprus	Travaux du Museum National d'Histoire Naturelle Grigore Antipa	10.3897/travaux.65.e81350	2022
707	NO	Wyckhuys, K.A.G. and Graziosi, I. and Burra, D.D. and Walter, A.J.	Phytoplasma infection of a tropical root crop triggers bottom-up cascades by favoring generalist over specialist herbivores	PLoS ONE	10.1371/journal.pone.0182766	2017
708	YES	Liu, J. and Zhao, W. and Li, F. and Pan, C.	Effects of introduced sand-fixing vegetation on community structure and diversity in ground-dwelling arthropods	Shengtai Xuebao	10.5846/stxb201701030006	2018
709	NO	Cariveau, D.P. and Norton, A.P.	Direct effects of a biocontrol agent are greater than indirect effects through flower visitors for the alien plant Dalmatian toadflax (Linaria dalmatica: Scrophulariaceae)	Biological Invasions	10.1007/s10530-013-0638-1	2014
710	YES	Tadey, M.	Indirect effects of grazing intensity on pollinators and floral visitation	Ecological Entomology	10.1111/een.12209	2015
711	NO	DÃ¶ring, B. and Mecke, S. and Kieckbusch, M. and Oâ€™Shea, M. and Kaiser, H.	Food spectrum analysis of the Asian toad, Duttaphrynus melanostictus (Schneider, 1799) (Anura: Bufonidae), from Timor Island, Wallacea	Journal of Natural History	10.1080/00222933.2017.1293182	2017
712	NO	Davies, K.W. and Svejcar, T.J.	Comparison of medusahead-invaded and noninvaded Wyoming big sagebrush steppe in southeastern Oregon	Rangeland Ecology and Management	10.2111/08-005.1	2008
713	NO	Honek, A. and Martinkova, Z. and Dixon, A.F.G. and Roy, H.E. and PekÃ¡r, S.	Long-term changes in communities of native coccinellids: Population fluctuations and the effect of competition from an invasive non-native species	Insect Conservation and Diversity	10.1111/icad.12158	2016
714	NO	Heino, J. and Alahuhta, J. and Fattorini, S.	Phylogenetic diversity of regional beetle faunas at high latitudes: patterns, drivers and chance along ecological gradients	Biodiversity and Conservation	10.1007/s10531-015-0963-z	2015
715	NO	Johnson, S.N. and Clark, K.E. and Hartley, S.E. and Jones, T.H. and McKenzie, S.W. and Koricheva, J.	Aboveground-belowground herbivore interactions: A meta-analysis	Ecology	10.1890/11-2272.1	2012
716	NO	Bock, C.E. and Bock, J.H. and Jepson, K.L. and Ortega, J.C.	Ecological effects of planting African lovegrasses in Arizona	National Geographic Research	NA	1986
717	NO	Schmidt, W.	How natural are strict forest reserves? Neophytes and therophytes as geobotanical indicators	Forstarchiv	10.4432/0300-4112-83-93	2012
718	NO	SchÃ¶ller, M.	Checklist of stored product insects of Germany	Journal fur Kulturpflanzen	10.5073/JFK.2013.05.04	2013
719	YES	Buse, J. and Levanony, T. and Timm, A. and Dayan, T. and Assmann, T.	Saproxylic beetle assemblages in the Mediterranean region: Impact of forest management on richness and structure	Forest Ecology and Management	10.1016/j.foreco.2010.01.004	2010
720	NO	Matavelli, R.A. and Louzada, J.N.C.	Invasion of intra-Amazonian savannas by the dung beetle Digintonthophagus gazella (Fabricius, 1787) (Insecta: Coleoptera: Scarabaeidae)	Acta Amazonica	10.1590/S0044-59672008000100017	2008
721	NO	Davies, K.W. and Nafus, A.M. and Boyd, C.S. and Hulet, A. and Bates, J.D.	Effects of Using Winter Grazing as a Fuel Treatment on Wyoming Big Sagebrush Plant Communities	Rangeland Ecology and Management	10.1016/j.rama.2015.12.005	2016
722	NO	Carter, D.O. and Yellowlees, D. and Tibbett, M.	Cadaver decomposition in terrestrial ecosystems	Naturwissenschaften	10.1007/s00114-006-0159-1	2007
723	NO	Tewari, S. and Johnson, S.J.	Impact of two herbivores, Samea multiplicalis (Lepidoptera: Crambidae) and Cyrtobagous salviniae (Coleoptera: Curculionidae), on Salvinia minima in south Louisiana	Journal of Aquatic Plant Management	NA	2011
724	NO	Moran, P.J. and Vacek, A.T. and Racelis, A.E. and Pratt, P.D. and Goolsby, J.A.	Impact of the arundo wasp, Tetramesa romana (Hymenoptera: Eurytomidae), on biomass of the invasive weed, Arundo donax (Poaceae: Arundinoideae), and on revegetation of riparian habitat along the Rio Grande in Texas	Biocontrol Science and Technology	10.1080/09583157.2016.1258453	2017
725	NO	Pilar aguirre, M. and Ortego, J. and Cordero, P.J.	Influence of grazing on populations of the specialist grasshopper Mioscirtus wagneri inhabiting hypersaline habitats in La Mancha Region, Central Spain	Journal of Orthoptera Research	10.3897/jor.27.21064	2018
726	NO	Helms, K.R.	Mutualisms between ants (Hymenoptera: Formicidae) and honeydew-producing insects: Are they important in ant invasions?	Myrmecological News	NA	2013
727	NO	Ross, R.M. and Redell, L.A. and Bennett, R.M. and Young, J.A.	Mesohabitat use of threatened hemlock forests by breeding birds of the Delaware River basin in northeastern United States	Natural Areas Journal	NA	2004
728	NO	Chase, K.D. and Gandhi, K.J.K. and Riggins, J.J.	Effects of Forest Type and Management on Native Wood Wasp Abundance (Hymenoptera: Siricidae) in Mississippi, United States	Journal of Economic Entomology	10.1603/EC14023	2014
729	YES	Wu, B. and Lu, Y. and Liang, G. and Zeng, L.	Influence of the red imported fire ant, Solenopsis invicta Buren (Hymenoptera: Formiciddae) on the diversity of ant communities in a newly infested longan orchard and grass areas nearby	Shengtai Xuebao/ Acta Ecologica Sinica	NA	2010
730	NO	Toft, R.J. and Beggs, J.R.	Seasonality of crane flies (diptera: Tipulidae) in south island beech forest in relation to the abundance of vespula wasps (hymenoptera: Vespidae)	New Zealand Entomologist	10.1080/00779962.1995.9722000	1995
731	NO	Flory, S.L. and Mattingly, W.B.	Response of host plants to periodical cicada oviposition damage	Oecologia	10.1007/s00442-008-1016-z	2008
732	NO	Schall, P. and Heinrichs, S. and Ammer, C. and Ayasse, M. and Boch, S. and Buscot, F. and Fischer, M. and Goldmann, K. and Overmann, J. and Schulze, E.-D. and Sikorski, J. and Weisser, W.W. and Wubet, T. and Gossner, M.M.	Can multi-taxa diversity in European beech forest landscapes be increased by combining different management systems?	Journal of Applied Ecology	10.1111/1365-2664.13635	2020
733	NO	Qin, H.-R. and Guo, W.-F. and Wang, W. and Yang, S. and Li, X.-Q.	Effects of Agasicles hygrophila herbivory on the clonal integration of Alternanthera philoxeroides and A. sessilis	Ying yong sheng tai xue bao = The journal of applied ecology	10.13287/j.1001-9332.202206.018	2022
734	NO	Huryn, V.M.B.	Ecological	Quarterly Review of Biology	10.1086/419860	1997
735	NO	Willby, N.J. and Law, A. and Levanoni, O. and Foster, G. and Ecke, F.	Rewilding wetlands: Beaver as agents of within-habitat heterogeneity and the responses of contrasting biota	Philosophical Transactions of the Royal Society B: Biological Sciences	10.1098/rstb.2017.0444	2018
736	NO	Eichhorn, M.P. and Fagan, K.C. and Compton, S.G. and Dent, D.H. and Hartley, S.E.	Explaining leaf herbivory rates on tree seedlings in a Malaysian rain forest	Biotropica	10.1111/j.1744-7429.2007.00264.x	2007
737	NO	Arndt, E. and Perner, J.	Invasion patterns of ground-dwelling arthropods in Canarian laurel forests	Acta Oecologica	10.1016/j.actao.2008.05.005	2008
738	NO	Bird, R.D. and Romanow, W.	The Effect of Agricultural Development on the Grasshopper Populations of the Red River Valley of Manitoba, Canada	The Canadian Entomologist	10.4039/Ent98487-5	1966
739	NO	Fierro, A. and Vergara, P.M. and Grez, A.A. and Alaniz, A.J. and Carvajal, M.A. and Lizama, M. and RamÃ­rez-HernÃ¡ndez, A.	Landscape-scale management of exotic forest plantations: synergy between deadwood and clear-cutting synchrony modulates saproxylic beetle diversity	Landscape Ecology	10.1007/s10980-019-00966-w	2020
740	YES	Lambrinos, J.G.	The impact of the invasive alien grass Cortaderia jubata (Lemoine) Stapf on an endangered mediterranean-type shrubland in California	Diversity and Distributions	10.1046/j.1472-4642.2000.00086.x	2000
741	NO	Yurkina, E.V. and Pestov, S.V.	Biodiversity of gall-forming arthropods in the urban environment of the city of Syktyvkar	Theoretical and Applied Ecology	NA	2017
742	NO	Mizsei, E. and Boros, Z. and Lovas-Kiss, Ã. and SzepesvÃ¡ry, C. and Szabolcs, M. and RÃ¡k, G. and Ujszegi, J. and GÃ¡l, Z. and Lengyel, S. and PuskÃ¡s, G.	A trait-based framework for understanding predatorâ€“prey relationships: Trait matching between a specialist snake and its insect prey	Functional Ecology	10.1111/1365-2435.13446	2019
743	YES	Folgarait, P.J. and Gorosito, N.B.	Invasion of camponotus punctulatus ants in sown pastures: Consequences for ant activity and diversity	Ecologia Austral	NA	2001
744	YES	Hingston, A.B. and Wotherspoon, S.	Introduced social bees reduce nectar availability during the breeding season of the swift parrot (Lathamus discolor)	Pacific Conservation Biology	10.1071/PC16025	2017
745	NO	Smith-RamÃ­rez, C. and Ramos-Jiliberto, R. and Valdovinos, F.S. and MartÃ­nez, P. and Castillo, J.A. and Armesto, J.J.	Decadal trends in the pollinator assemblage of Eucryphia cordifolia in Chilean rainforests	Oecologia	10.1007/s00442-014-3000-0	2014
746	NO	Goodall, J. and Witkowski, E.T.F. and Morris, C.D. and Henderson, L.	Are environmental factors important facilitators of pompom weed (Campuloclinium macrocephalum) invasion in South African rangelands?	Biological Invasions	10.1007/s10530-011-0035-6	2011
747	NO	Lye, G.C. and Kaden, J.C. and Park, K.J. and Goulson, D.	Forage use and niche partitioning by non-native bumblebees in New Zealand: Implications for the conservation of their populations of origin	Journal of Insect Conservation	10.1007/s10841-010-9287-1	2010
748	NO	Cronin, J.T. and Johnston, J. and Diaz, R.	Multiple Potential Stressors and Dieback of Phragmites australis in the Mississippi River Delta, USA: Implications for Restoration	Wetlands	10.1007/s13157-020-01356-8	2020
749	YES	Benjamin, W. and Riko, F. and Dragan, M. and Jing-Zhong, L. and Peter, K. and Stefan, S. and Andreas, S.	Conifers and non-native tree species shift trophic niches of generalist arthropod predators in Central European beech forests	BMC Ecology and Evolution	10.1186/s12862-023-02105-1	2023
750	NO	Shen, S. and Guo, W.-F. and Wang, W. and Li, X.-Q.	Effects of above- and below-ground herbivore interactions on interspecific relationship between the invasive plant Alternanthera philoxeroides and its native congener Alternanthera sessilis	Chinese Journal of Applied Ecology	10.13287/j.1001-9332.202108.038	2021
751	NO	Gerard, P. and Wilson, D. and Upsdell, M.	Contrasting host: parasitoid synchrony drives differing levels of biocontrol by two introduced Microctonus spp. in northern New Zealand pastures	BioControl	10.1007/s10526-021-10104-8	2021
752	YES	Feit, B. and Dempster, T. and Gibb, H. and Letnic, M.	Invasive cane toadsâ€™ predatory impact on dung beetles is mediated by reservoir type at artificial water points	Ecosystems	10.1007/s10021-015-9865-x	2015
753	NO	Sullivan, T.P. and Sullivan, D.S. and Lindgren, P.M.F. and Ransome, D.B.	Green-tree retention and life after the beetle: Stand structure and small mammals 30 years after salvage harvesting	Silva Fennica	10.14214/sf.451	2010
754	YES	Law, A. and Levanoni, O. and Foster, G. and Ecke, F. and Willby, N.J.	Are beavers a solution to the freshwater biodiversity crisis?	Diversity and Distributions	10.1111/ddi.12978	2019
755	YES	Roubik, D.W.	Ecological impact on native bees by the invasive Africanized honey bee	Acta Biologica Colombiana	NA	2009
756	NO	Gardiner, M.M. and O'Neal, M.E. and Landis, D.A.	Intraguild predation and native lady beetle decline	PLoS ONE	10.1371/journal.pone.0023576	2011
757	NO	Lu, X. and He, M. and Ding, J. and Siemann, E.	Latitudinal variation in soil biota: testing the biotic interaction hypothesis with an invasive plant and a native congener	ISME Journal	10.1038/s41396-018-0219-5	2018
758	NO	Hughes, R.D. and Tyndale-Biscoe, M. and Walker, J.	Effects of introduced dung beetles (Coleoptera: Scarabaeidae) on the breeding and abundance of the Australian bushfly, Musca vetustissimaWalker (Diptera: Muscidae)	Bulletin of Entomological Research	10.1017/S0007485300009342	1978
759	NO	Cartagena, M.C. and Galante, E.	Loss of Iberian island tenebrionid beetles and conservation management recommendations	Journal of Insect Conservation	10.1023/A:1020998806038	2002
760	NO	Gibbs, G.W.	The end of an 80-million year experiment: A review of evidence describing the impact of introduced rodents on New Zealand's 'mammal-free' invertebrate fauna	Biological Invasions	10.1007/s10530-008-9408-x	2009
761	NO	Smith, R.J. and Hatch, M.I.	Loss of Southern Arrowwoods (Viburnum dentatum) Is Associated with Changes in Species Composition and Mass Gain by Spring Migrants Using Early Successional Habitat	Wilson Journal of Ornithology	10.1676/16-025.1	2017
762	NO	Callaham Jr., M.A. and Blair, J.M. and Todd, T.C. and Kitchen, D.J. and Whiles, M.R.	Macroinvertebrates in North American tallgrass prairie soils: Effects of fire, mowing, and fertilization on density and biomass	Soil Biology and Biochemistry	10.1016/S0038-0717(03)00153-6	2003
763	NO	Suarez, A.V. and Case, T.J.	Bottom-up effects on persistence of a specialist predator: Ant invasions and horned lizards	Ecological Applications	10.1890/1051-0761(2002)012[0291:BUEOPO]2.0.CO;2	2002
764	NO	Hendrickx, F. and Maelfait, J.-P. and Desender, K. and Aviron, S. and Bailey, D. and Diekotter, T. and Lens, L. and Liira, J. and Schweiger, O. and Speelmans, M. and Vandomme, V. and Bugter, R.	Pervasive effects of dispersal limitation on within- and among-community species richness in agricultural landscapes	Global Ecology and Biogeography	10.1111/j.1466-8238.2009.00473.x	2009
765	NO	Tiedeken, E.J. and Stout, J.C.	Insect-flower interaction network structure is resilient to a temporary pulse of floral resources from invasive Rhododendron ponticum	PLoS ONE	10.1371/journal.pone.0119733	2015
766	NO	McNeil, J.N. and Delisle, J. and Finnegan, R.J.	Seasonal predatory activity of the introduced red wood ant, formica lugubris (hymenoptera: Formicidae) at valcartier, quebec, in 1976	The Canadian Entomologist	10.4039/Ent11085-1	1978
767	NO	Hesler, L.S. and Kieckhefer, R.W. and Ellsbury, M.M.	Abundance of coccinellids and their potential prey in field-crop and grass habitats in eastern South Dakota	Great Lakes Entomologist	NA	2005
768	NO	Tommasini, M.G. and Burgio, G. and Mazzoni, F. and Maini, S.	On intra-guild predation and cannibalism in Orius insidiosus and Orius laevigatus (Rhynchota Anthocoridae): Laboratory experiments	Bulletin of Insectology	NA	2002
769	NO	Nurul Fatihah, A.L. and Muhamad Fahmi, M.H. and Luqman, H.A. and Al-Talafha, H. and Noor Nasuha, A.A. and Cik Mohd Rizuan, Z.A. and Idris, A.B.	Effect of oil palm planting materials, rainfall, number of male inflorescence and spikelet on the population abundance of oil palm pollinator, Elaeidobius kamerunicus faust (Coleoptera: Curculionidae)	Serangga	NA	2018
770	NO	Davis, N.E. and O'Dowd, D.J. and Green, P.T. and Mac Nally, R.	Effects of an alien ant invasion on abundance, behavior, and reproductive success of endemic island birds	Conservation Biology	10.1111/j.1523-1739.2008.00984.x	2008
771	NO	Darmi and Budianta, D. and Sabaruddin and Rasyid Ridho, M.	Communities of ants (Hymenoptera: Formicidae) in peatland planted with oil palm stands of different age strata	Advances in Environmental Biology	NA	2015
772	NO	Lyons, L.A.	Parasitism of neodiprion sertifer (hymenoptera: Diprionidae) by exenterus spp. (hymenoptera: Ichneumonidae) in Ontario, 1962-1972, with notes on the parasites	The Canadian Entomologist	10.4039/Ent109555-4	1977
773	YES	Lester, P.J. and Tavite, A.	Long-legged ants, Anoplolepis gracilipes (Hymenoptera: Formicidae), have invaded Tokelau, changing composition and dynamics of ant and invertebrate communities	Pacific Science	10.1353/psc.2004.0031	2004
774	NO	Thomsen, M.S. and Wernberg, T. and Altieri, A. and Tuya, F. and Gulbransen, D. and McGlathery, K.J. and Holmer, M. and Silliman, B.R.	Habitat cascades: The conceptual context and global relevance of facilitation cascades via habitat formation and modification	Integrative and Comparative Biology	10.1093/icb/icq042	2010
775	NO	Wurst, S. and Forstreuter, M.	Colonization of Tanacetum vulgare by aphids is reduced by earthworms	Entomologia Experimentalis et Applicata	10.1111/j.1570-7458.2010.01035.x	2010
776	NO	Atwood, T.B. and Hammill, E. and Srivastava, D.S. and Richardson, J.S.	Competitive displacement alters top-down effects on carbon dioxide concentrations in a freshwater ecosystem	Oecologia	10.1007/s00442-013-2877-3	2014
777	NO	Wu, Y. and Abe, Y.	Egg maturation in an invasive gall wasp, Dryocosmus kuriphilus (Hymenoptera: Cynipidae): An experimental test of the pro-ovigenic and facultatively synovigenic hypotheses	European Journal of Entomology	10.14411/eje.2022.024	2022
778	NO	Schmitz, O.J.	Scaling from plot experiments to landscapes: Studying grasshoppers to inform forest ecosystem management	Oecologia	10.1007/s00442-005-0063-y	2005
779	NO	Irmler, U.	The succession of Staphylinidae (Coleoptera) after 15Â years of conversion from conventional to organic farming	Biodiversity and Conservation	10.1007/s10531-018-1599-6	2018
780	NO	Wang, B. and Liu, G. and Xue, S.	Effect of black locust (Robinia pseudoacacia) on soil chemical and microbiological properties in the eroded hilly area of China's loess plateau	Environmental Earth Sciences	10.1007/s12665-011-1107-8	2012
781	NO	Youngquist, M.B. and Eggert, S.L. and Dâ€™Amato, A.W. and Palik, B.J. and Slesak, R.A.	Potential Effects of Foundation Species Loss on Wetland Communities: A Case Study of Black Ash Wetlands Threatened by Emerald Ash Borer	Wetlands	10.1007/s13157-017-0908-2	2017
782	NO	HjÃ¤ltÃ©n, J. and Axelsson, E.P. and Whitham, T.G. and LeRoy, C.J. and Julkunen-Tiitto, R. and WennstrÃ¶m, A. and Pilate, G.	Increased resistance of Bt aspens to Phratora vitellinae (Coleoptera) leads to increased plant growth under experimental conditions	PLoS ONE	10.1371/journal.pone.0030640	2012
783	NO	English, K. and Olckers, T.	Abundance across seasons and early impact of the florivorous weevil Anthonomus santacruzi (Curculionidae) on Solanum mauritianum (Solanaceae) in KwaZulu-Natal Province, South Africa	Biological Control	10.1016/j.biocontrol.2018.03.005	2018
784	NO	Pec, G.J. and Karst, J. and Sywenky, A.N. and Cigan, P.W. and Erbilgin, N. and Simard, S.W. and Cahill, J.F., Jr.	Rapid increases in forest understory diversity and productivity following a mountain pine beetle ( Dendroctonus ponderosae) outbreak in pine forests	PLoS ONE	10.1371/journal.pone.0124691	2015
785	NO	Dillon, R.J. and Webster, G. and Weightman, A.J. and Keith Charnley, A.	Diversity of gut microbiota increases with aging and starvation in the desert locust	Antonie van Leeuwenhoek, International Journal of General and Molecular Microbiology	10.1007/s10482-009-9389-5	2010
786	NO	Zhang, Y.-Y. and Su, H.-M. and Liu, K. and Huang, C.	Feeding Habits of Gymnodiptychus dybowskii and the Changes of Its Food Type Caused by the Introducing of Rainbow Trout	Journal of Ecology and Rural Environment	10.19741/j.issn.1673-4831.2021.0586	2022
787	YES	Wardhaugh, C.W. and Didham, R.K.	The effect of introduced wasp (Vespula vulgaris, hymenoptera: Vespidae) predation on the dispersive life history stages of beech scale insects (Ultracoelostoma spp., homoptera: Margarodidae)	New Zealand Entomologist	10.1080/00779962.2004.9722129	2004
788	YES	Catling, P.C. and Hertog, A. and Burt, R.J. and Wombey, J.C. and Forrester, R.I.	The short-term effect of cane toads (Bufo marinus) on native fauna in the Gulf Country of the Northern Territory	Wildlife Research	10.1071/WR98025	1999
789	NO	Serapiglia, M.J. and Cameron, K.D. and Stipanovic, A.J. and Abrahamson, L.P. and Volk, T.A. and Smart, L.B.	Yield and Woody Biomass Traits of Novel Shrub Willow Hybrids at Two Contrasting Sites	Bioenergy Research	10.1007/s12155-012-9272-5	2013
790	NO	Soltis, N.E. and GÃ³mez, S. and Gonda-King, L. and Preisser, E.L. and Orians, C.M.	Contrasting effects of two exotic invasive hemipterans on whole-plant resource allocation in a declining conifer	Entomologia Experimentalis et Applicata	10.1111/eea.12343	2015
791	NO	Al-Houty, W.	A faunistic account of beetles (Coleoptera) of the state of Kuwait	Kuwait Journal of Science and Engineering	NA	2004
792	NO	Neuenschwander, P. and Hammond, W.N.O.	Natural enemy activity following the introduction of Epidinocarsis lopezi (Hymenoptera: Encyrtidae) against the cassava mealybug, Phenacoccus manihoti (Homoptera: Pseudococcidae), in southwestern Nigeria	Environmental Entomology	10.1093/ee/17.5.894	1988
793	NO	Carrera-MartÃ­nez, R. and Aponte-DÃ­az, L.A. and Ruiz-Arocho, J. and Lorenzo-Ramos, A. and Jenkins, D.A.	The effects of the invasive Harrisia cactus mealybug (Hypogeococcus sp.) and exotic lianas (Jasminum fluminense) on Puerto Rican native cacti survival and reproduction	Biological Invasions	10.1007/s10530-019-02046-1	2019
794	NO	Mey, W.	Ãœber die Bedeutung autochthoner Parasitoidenkomplexe bei der rezenten Arealexpansion von vier Phyllonorycterâ€Arten in Europa (Insecta, Lepidoptera, Hymenoptera)	Mitteilungen aus dem Museum fÃ¼r Naturkunde in Berlin. Zoologisches Museum und Institut fÃ¼r Spezielle Zoologie (Berlin)	10.1002/mmnz.4830670123	1991
795	NO	Seymour, B. and Collett, N.G.	Effects of fire retardant application on heathland surface-dwelling ant species (Order Hymenoptera; Family Formicidae) in Victoria, Australia	Forest Ecology and Management	10.1016/j.foreco.2008.11.025	2009
796	NO	Lu, S.-S. and Takahashi, J. and Yeh, W.-C. and Lu, M.-L. and Huang, J.-Y. and Lin, Y.-J. and Sung, I.-H.	Evidence for range expansion and origins of an invasive hornet Vespa bicolor (hymenoptera, vespidae) in Taiwan, with notes on its natural status	Insects	10.3390/insects12040320	2021
797	NO	McCullough, D.G. and Work, T.T. and Cavey, J.F. and Liebhold, A.M. and Marshall, D.	Interceptions of nonindigenous plant pests at US ports of entry and border crossings over a 17-year period	Biological Invasions	10.1007/s10530-005-1798-4	2006
798	NO	Kato, M. and Kawakita, A.	Plant-pollinator interactions in new caledonia influenced by introduced honey bees	American Journal of Botany	10.3732/ajb.91.11.1814	2004
799	NO	Romanov, D.A. and Matveikina, E.A.	Harmonia axyridis (Pallas, 1773) (Coleoptera: Coccinellidae) in the Cities of Moscow and Yalta: Its Competition with Native Species of Coccinellids and the Influence of Parasitoids on Its Number	Russian Journal of Biological Invasions	10.1134/S207511172201012X	2022
800	NO	Larsen, T.H. and Lopera, A. and Forsyth, A. and GÃ©nier, F.	From coprophagy to predation: A dung beetle that kills millipedes	Biology Letters	10.1098/rsbl.2008.0654	2009
801	NO	Sudakaran, S. and Kost, C. and Kaltenpoth, M.	Symbiont Acquisition and Replacement as a Source of Ecological Innovation	Trends in Microbiology	10.1016/j.tim.2017.02.014	2017
802	NO	Li, K. and Grass, I. and Fung, T.-Y. and Fardiansah, R. and Rohlfs, M. and Buchori, D. and Tscharntke, T.	Adjacent forest moderates insect pollination of oil palm	Agriculture, Ecosystems and Environment	10.1016/j.agee.2022.108108	2022
803	YES	Zina, V. and Branco, M. and Franco, J.C.	Impact of the invasive argentine ant in citrus agroecosystems: Effects on the diversity and frequency of native ant species foraging on tree canopy	Insects	10.3390/insects11110785	2020
804	YES	Hasin, S. and Tasen, W. and Ohashi, M. and Boonriam, W. and Yamada, A.	Yellow crazy ants (Anoplolepis gracilipes [Smith, F., 1857]: Hymenoptera: Formicidae) threaten community of ground-dwelling arthropods in dry evergreen forests of Thailand	Agriculture and Natural Resources	10.34044/J.ANRES.2021.55.4.14	2021
805	NO	Kajita, Y. and Evans, E.W.	Relationships of body size, fecundity, and invasion success among predatory lady beetles (Coleoptera: Coccinellidae) inhabiting alfalfa fields	Annals of the Entomological Society of America	10.1603/AN10071	2010
806	NO	Boyd, C.S. and Davies, K.W.	Spatial variability in cost and success of revegetation in a wyoming big sagebrush community	Environmental Management	10.1007/s00267-012-9894-6	2012
807	NO	Saeed, N.A. and Razaq, M.	Effect of sowing dates within a season on incidence and abundance of insect pests of canola crops	Pakistan Journal of Zoology	NA	2014
808	NO	Wassmer, T.	Seasonal occurrence (Phenology) of coprophilous beetles (Coleoptera: Scarabaeidae and Hydrophilidae) from cattle and sheep farms in Southeastern Michigan, USA	Coleopterists Bulletin	10.1649/072.068.0327	2014
809	NO	Ernsting, G. and Brandjes, G.J. and Block, W. and Isaaks, J.A.	Life-history consequences of predation for a subantarctic beetle: Evaluating the contribution of direct and indirect effects	Journal of Animal Ecology	10.1046/j.1365-2656.1999.00322.x	1999
810	NO	Siegert, N.W. and McCullough, D.G. and Williams, D.W. and Fraser, I. and Poland, T.M. and Pierce, S.J.	Dispersal of agrilus planipennis (coleoptera: Buprestidae) from discrete epicenters in two outlier sites	Environmental Entomology	10.1603/EN09029	2010
811	NO	Kattan, G.H. and Murcia, C. and Galindo-Cardona, A.	An evaluation of bess beetles (Passalidae) and their resource base in a restored Andean forest	Tropical Conservation Science	10.1177/194008291000300307	2010
812	NO	Herrera, C.M.	Complex long-term dynamics of pollinator abundance in undisturbed Mediterranean montane habitats over two decades	Ecological Monographs	10.1002/ecm.1338	2019
813	NO	Davis, N.E. and O'Dowd, D.J. and Mac Nally, R. and Green, P.T.	Invasive ants disrupt frugivory by endemic island birds	Biology Letters	10.1098/rsbl.2009.0655	2010
814	NO	McKenna, D.D. and Shin, S. and Ahrens, D. and Balke, M. and Beza-Beza, C. and Clarke, D.J. and Donath, A. and Escalona, H.E. and Friedrich, F. and Letsch, H. and Liu, S. and Maddison, D. and Mayer, C. and Misof, B. and Murin, P.J. and Niehuis, O. and Peters, R.S. and Podsiadlowski, L. and Pohl, H. and Scully, E.D. and Yan, E.V. and Zhou, X. and ÅšlipiÅ„ski, A. and Beutel, R.G.	The evolution and genomic basis of beetle diversity	Proceedings of the National Academy of Sciences of the United States of America	10.1073/pnas.1909655116	2019
815	NO	HjÃ¤ltÃ©n, J. and Lindau, A. and WennstrÃ¶m, A. and Blomberg, P. and Witzell, J. and Hurry, V. and Ericson, L.	Unintentional changes of defence traits in GM trees can influence plant-herbivore interactions	Basic and Applied Ecology	10.1016/j.baae.2006.09.001	2007
816	NO	Aili, S.R. and Touchard, A. and Escoubas, P. and Padula, M.P. and Orivel, J. and Dejean, A. and Nicholson, G.M.	Diversity of peptide toxins from stinging ant venoms	Toxicon	10.1016/j.toxicon.2014.10.021	2014
817	NO	Kalka, M. and Kalko, E.K.V.	Gleaning bats as underestimated predators of herbivorous insects: Diet of Micronycteris microtis (Phyllostomidae) in Panama	Journal of Tropical Ecology	10.1017/S0266467405002920	2006
818	NO	Callaham Jr., M.A. and Richter Jr., D.D. and Coleman, D.C. and Hofmockel, M.	Long-term land-use effects onÂ soil invertebrate communities inÂ Southern Piedmont soils, USA	European Journal of Soil Biology	10.1016/j.ejsobi.2006.06.001	2006
819	NO	Garcia, A.G. and Mesquita Filho, W. and Flechtmann, C.A.H. and Lockwood, J.L. and Bonachela, J.A.	Alternative stable ecological states observed after a biological invasion	Scientific Reports	10.1038/s41598-022-24367-3	2022
820	NO	Davies, K.W. and Bates, J.D. and Clenet, D.	Improving restoration success through microsite selection: an example with planting sagebrush seedlings after wildfire	Restoration Ecology	10.1111/rec.13139	2020
821	NO	Zheng, L. and Hou, Y. and Li, W. and Yang, S. and Li, Q. and Yu, Z.	Exploring the potential of grease from yellow mealworm beetle (Tenebrio molitor) as a novel biodiesel feedstock	Applied Energy	10.1016/j.apenergy.2012.06.067	2013
822	NO	Carpaneto, G.M. and Mazziotta, A. and Pittino, R. and Luiselli, L.	Exploring co-extinction correlates: The effects of habitat, biogeography and anthropogenic factors on ground squirrels-dung beetles associations	Biodiversity and Conservation	10.1007/s10531-011-0162-5	2011
823	NO	Dallas, T. and Melbourne, B.A. and Legault, G. and Hastings, A.	Initial abundance and stochasticity influence competitive outcome in communities	Journal of Animal Ecology	10.1111/1365-2656.13485	2021
824	NO	Sniezko, R.A. and Kegley, A. and Savin, D.P.	Ex situ genetic conservation potential of seeds of two high elevation white pines	New Forests	10.1007/s11056-017-9579-3	2017
825	NO	Å tursovÃ¡, M. and Å najdr, J. and Cajthaml, T. and BÃ¡rta, J. and Å antrÅ¯ÄkovÃ¡, H. and Baldrian, P.	When the forest dies: The response of forest soil fungi to a bark beetle-induced tree dieback	ISME Journal	10.1038/ismej.2014.37	2014
826	NO	Elliott, N.C. and Kieckhefer, R.W.	Dynamics of aphidophagous coccinellid assemblages in small grain fields in Eastern South Dakota	Environmental Entomology	10.1093/ee/19.5.1320	1990
827	NO	Ramsey, M.W.	Differences in pollinator effectiveness of birds and insects visiting Banksia menziesii (Proteaceae)	Oecologia	10.1007/BF00379609	1988
828	NO	Panizzi, A.R. and Oliveira, Ã‰.D.M.	Performance and seasonal abundance of the neotropical brown stink bug, Euschistus heros nymphs and adults on a novel food plant (pigeonpea) and soybean	Entomologia Experimentalis et Applicata	10.1046/j.1570-7458.1998.00359.x	1998
829	NO	Hartley, M.K. and Rogers, W.E. and Siemann, E. and Grace, J.	Responses of prairie arthropod communities to fire and fertilizer: Balancing plant and arthropod conservation	American Midland Naturalist	10.1674/0003-0031(2007)157[92:ROPACT]2.0.CO;2	2007
830	NO	Lami, F. and Masetti, A. and Neri, U. and Lener, M. and Staiano, G. and Arpaia, S. and Burgio, G.	Diversity of coccinellidae in ecological compensation areas of Italy and overlap with maize pollen shedding period	Bulletin of Insectology	NA	2016
831	NO	Gaylord, M.L. and Kolb, T.E. and McDowell, N.G. and Meinzer, F.	Mechanisms of piÃ±on pine mortality after severe drought: A retrospective study of mature trees	Tree Physiology	10.1093/treephys/tpv038	2015
832	NO	Wang, M. and Tang, X. and Sun, X. and Jia, B. and Xu, H. and Jiang, S. and Siemann, E. and Lu, X.	An invasive plant rapidly increased the similarity of soil fungal pathogen communities	Annals of Botany	10.1093/aob/mcaa191	2021
833	NO	McClure, M.S.	Cohabitation and host species effects on the population growth of matsucoccus resinosae (Homoptera: Margarodidae) and Pineus boerneri (Homoptera: Adelgidae) on Red Pine	Environmental Entomology	10.1093/ee/19.3.672	1990
834	NO	Erbilgin, N. and Cale, J.A. and Lusebrink, I. and Najar, A. and Klutsch, J.G. and Sherwood, P. and Bonello, P.E. and Evenden, M.L.	Water-deficit and fungal infection can differentially affect the production of different classes of defense compounds in two host pines of mountain pine beetle	Tree Physiology	10.1093/treephys/tpw105	2017
835	NO	Horne, G.M. and Manderino, R. and Jaffe, S.P.	Specialist Herbivore Performance on Introduced Plants During Native Host Decline	Environmental entomology	10.1093/ee/nvac107	2023
836	NO	GÃ³mez-MartÃ­nez, C. and GonzÃ¡lez-EstÃ©vez, M.A. and Cursach, J. and LÃ¡zaro, A.	Pollinator richness, pollination networks, and diet adjustment along local and landscape gradients of resource diversity	Ecological Applications	10.1002/eap.2634	2022
837	NO	Magg, N. and Ballenthien, E. and Braunisch, V.	Faunal surrogates for forest species conservation: A systematic niche-based approach	Ecological Indicators	10.1016/j.ecolind.2019.01.084	2019
838	NO	Cruaud, A. and Delvare, G. and Nidelet, S. and SaunÃ©, L. and Ratnasingham, S. and Chartois, M. and Blaimer, B.B. and Gates, M. and Brady, S.G. and Faure, S. and van Noort, S. and Rossi, J.-P. and Rasplus, J.-Y.	Ultra-Conserved Elements and morphology reciprocally illuminate conflicting phylogenetic hypotheses in Chalcididae (Hymenoptera, Chalcidoidea)	Cladistics	10.1111/cla.12416	2021
839	NO	Hays, B.R. and Riginos, C. and Palmer, T.M. and Doak, D.F. and Gituku, B.C. and Maiyo, N.J. and Mutisya, S. and Musila, S. and Goheen, J.R.	Demographic consequences of mutualism disruption: Browsing and big-headed ant invasion drive acacia population declines	Ecology	10.1002/ecy.3655	2022
840	NO	Horgan, F.G.	Invasion and retreat: Shifting assemblages of dung beetles amidst changing agricultural landscapes in central Peru	Biodiversity and Conservation	10.1007/s10531-009-9658-7	2009
841	NO	Benelli, G. and Pavela, R. and Drenaggi, E. and Desneux, N. and Maggi, F.	Phytol, (E)-nerolidol and spathulenol from Stevia rebaudiana leaf essential oil as effective and eco-friendly botanical insecticides against Metopolophium dirhodum	Industrial Crops and Products	10.1016/j.indcrop.2020.112844	2020
842	NO	Muhammad, A. and Fang, Y. and Hou, Y. and Shi, Z.	The gut entomotype of red palm weevil Rhynchophorus ferrugineus Olivier (Coleoptera: Dryophthoridae) and their effect on host nutrition metabolism	Frontiers in Microbiology	10.3389/fmicb.2017.02291	2017
843	NO	Haythorpe, K.M. and Mcdonald, P.G.	Non-lethal foraging by bell miners on a herbivorous insect: Potential implications for forest health	Austral Ecology	10.1111/j.1442-9993.2009.02099.x	2010
844	NO	Sharaf, M.R. and Abdel-Dayem, M.S. and Mohamed, A.A. and Fisher, B.L. and Aldawood, A.S.	A Preliminary Synopsis of the Ant Fauna (Hymenoptera: Formicidae) of Qatar with Remarks on the Zoogeography	Annales Zoologici	10.3161/00034541ANZ2020.70.4.005	2020
845	NO	Mao, R. and Lu, X. and Ding, J.	Effects of a nematode Meloidogyne incognita and its interaction with above-ground herbivory on an invasive wetland plant, alligator weed (Alternanthera philoxeroides)	Plant Species Biology	10.1111/j.1442-1984.2010.00309.x	2011
846	NO	Malathi, V.M. and More, R.P. and Anandham, R. and Gracy, G.R. and Mohan, M. and Venkatesan, T. and Samaddar, S. and Jalali, S.K. and Sa, T.	Gut bacterial diversity of insecticide-susceptible and -resistant nymphs of the brown planthopper nilaparvata lugens stÃ¥l (Hemiptera: Delphacidae) and elucidation of their putative functional roles	Journal of Microbiology and Biotechnology	10.4014/jmb.1711.11039	2018
847	NO	Gegner, J. and Gegner, T. and Vogel, H. and Vilcinskas, A.	Silencing of the DNA methyltransferase 1 associated protein 1 (DMAP1) gene in the invasive ladybird Harmonia axyridis implies a role of the DNA methyltransferase 1-DMAP1 complex in female fecundity	Insect Molecular Biology	10.1111/imb.12616	2020
848	NO	Coyle, D.R. and Duman, J.G. and Raffa, K.F.	Temporal and species variation in cold hardiness among invasive rhizophagous weevils (Coleoptera: Curculionidae) in a northern hardwood forest	Annals of the Entomological Society of America	10.1603/AN10112	2011
849	NO	Perez-Fons, L. and Ovalle, T.M. and Maruthi, M.N. and Colvin, J. and Becerra Lopez-Lavalle, L.A. and Fraser, P.D.	The metabotyping of an East African cassava diversity panel: A core collection for developing biotic stress tolerance in cassava	PLoS ONE	10.1371/journal.pone.0242245	2020
850	NO	Monaco, T.A. and Jones, A. and Pendergast, M. and Thacker, E.T. and Greenhalgh, L.	Influence of Land-Use Legacies Following Shrub Reduction and Seeding of Big Sagebrush Sites	Rangeland Ecology and Management	10.1016/j.rama.2018.06.004	2018
851	NO	Hrinkevich, K.H. and Progar, R.A. and Shaw, D.C.	Climate risk modelling of balsam woolly adelgid damage severity in subalpine fir stands of Western North America	PLoS ONE	10.1371/journal.pone.0165094	2016
852	NO	Kulesza, A.E. and Holomuzki, J.R. and Klarer, D.M.	Benthic community structure in stands of Typha angustifolia and herbicide - Treated and untreated Phragmites australis	Wetlands	10.1672/07-63.1	2008
853	NO	Tingley, M.W. and Orwig, D.A. and Field, R. and Motzkin, G.	Avian response to removal of a forest dominant: Consequences of hemlock woolly adelgid infestations	Journal of Biogeography	10.1046/j.1365-2699.2002.00789.x	2002
854	NO	Perevaryukha, A.Yu.	Models of population process with delay and the scenario for adaptive resistance to invasion	Computer Research and Modeling	10.20537/2076-7633-2022-14-1-147-161	2022
855	NO	Perevaryukha, A.Yu.	Modeling of adaptive counteraction of the induced biotic environment during the invasive process	Izvestiya Vysshikh Uchebnykh Zavedeniy. Prikladnaya Nelineynaya Dinamika	10.18500/0869-6632-2022-30-4-436-455	2022
856	NO	Northington, R.M. and Webster, J.R. and Benfield, E.F. and Cheever, B.M. and Niederlehner, B.R.	Ecosystem Function in Appalachian Headwater Streams during an Active Invasion by the Hemlock Woolly Adelgid	PLoS ONE	10.1371/journal.pone.0061171	2013
857	NO	Hewitt, G.M.	Some genetic consequences of ice ages, and their role in divergence and speciation	Biological Journal of the Linnean Society	10.1006/bijl.1996.0035	1996
858	NO	Wei, J. and Segraves, K.A. and Li, W.-Z. and Yang, X.-K. and Xue, H.-J.	Gut bacterial communities and their contribution to performance of specialist Altica flea beetles	Microbial Ecology	10.1007/s00248-020-01590-x	2020
859	NO	Arango-Velez, A. and Galindo GonzÃ¡lez, L.M. and Meents, M.J. and El Kayal, W. and Cooke, B.J. and Linsky, J. and Lusebrink, I. and Cooke, J.E.K.	Influence of water deficit on the molecular responses of Pinus contorta x Pinus banksiana mature trees to infection by the mountain pine beetle fungal associate, Grosmannia clavigera	Tree Physiology	10.1093/treephys/tpt101	2014
860	NO	Hori, C. and Song, R. and Matsumoto, K. and Matsumoto, R. and Minkoff, B.B. and Oita, S. and Hara, H. and Takasuka, T.E.	Proteomic characterization of lignocellulolytic enzymes secreted by the insect-associated fungus daldinia decipiens oita, Isolated from a Forest in Northern Japan	Applied and Environmental Microbiology	10.1128/AEM.02350-19	2020
861	NO	Farji Brener, A.G. and Silva, J.F.	Leaf-cutting ants and forest groves in a tropical parkland savanna of Venezuela: Facilitated succession?	Journal of Tropical Ecology	10.1017/S0266467400009202	1995
862	NO	Edwards, M. and Krawchuk, M.A. and Burton, P.J.	Short-interval disturbance in lodgepole pine forests, British Columbia, Canada: Understory and overstory response to mountain pine beetle and fire	Forest Ecology and Management	10.1016/j.foreco.2014.11.011	2015
863	NO	Normark, B.B. and Morse, G.E. and Krewinski, A. and Okusu, A.	Armored scale insects (Hemiptera: Diaspididae) of San Lorenzo National Park, Panama, with descriptions of two new species	Annals of the Entomological Society of America	10.1603/AN13110	2014
864	NO	Wagner, J.D. and Wise, D.H.	Cannibalism regulates densities of young wolf spiders: Evidence from field and laboratory experiments	Ecology	10.2307/2265637	1996
865	NO	Johannesen, J. and Lux, B. and Michel, K. and Seitz, A. and Maixner, M.	Invasion biology and host specificity of the grapevine yellows disease vector Hyalesthes obsoletus in Europe	Entomologia Experimentalis et Applicata	10.1111/j.1570-7458.2007.00655.x	2008

## Sheet: 2-exclusion at full-text screen
STUDY_ID	AUTHORS	TITLE	Reason for exclusion at 2nd screening stage (full-text)	Notes
2	Samways, M.J. and Moore, S.D.	INFLUENCE OF EXOTIC CONIFER PATCHES ON GRASSHOPPER (ORTHOPTERA) ASSEMBLAGES IN A GRASSLAND MATRIX AT A RECREATIONAL RESORT, NATAL, SOUTH-AFRICA	Considers another anthropogenic threat than invasive species.	land-use change
3	HenrÃ­quez-Piskulich, P. and Vera, A. and Sandoval, G. and Villagra, C.	Along urbanization sprawl, exotic plants distort native bee (Hymenoptera: Apoidea) assemblages in high elevation Andes ecosystem	No clear treatment (invasive species present) and control (invasive species absent).	N/A
6	Lopez-Bedoya, PA and Magura, T and Edwards, FA and Edwards, DP and Rey-Benayas, JM and Lovei, GL and Noriega, JA	What level of native beetle diversity can be supported by forestry plantations? A global synthesis	Considers another anthropogenic threat than invasive species.	land-use change
9	Correa, CMA and Lara, MA and Puker, A	Cerrado vegetation conversion into exotic pastures negatively impacts flower chafer beetle assemblages in the west-Central Brazil	Considers another anthropogenic threat than invasive species.	land-use change
14	Roets, F. and Pryke, J.S.	The rehabilitation value of a small culturally significant island based on the arthropod natural capital	Considers another anthropogenic threat than invasive species.	land-use change
19	Nsengimana, V. and Dekoninck, W.	Soil-litter ant (Hymenoptera: Formicidae) community response to reforested lands of Gishwati tropical montane forest, northern-western part of Rwanda	Considers another anthropogenic threat than invasive species.	land-use change
20	Correa, C.M.A. and Puker, A. and Abot, A.R.	Impacts of Exotic Pasture Establishment on Dung Beetle Assemblages (Coleoptera: Scarabaeidae: Scarabaeinae) in the Brazilian Cerrado	Considers another anthropogenic threat than invasive species.	land-use change
21	Wang, D. and Nkurunziza, V. and Barber, N.A. and Zhu, H. and Wang, J.	Introduced ecological engineers drive behavioral changes of grasshoppers, consequently linking to its abundance in two grassland plant communities	Considers another anthropogenic threat than invasive species.	land-use change
22	Kjar, D and Park, Z	Increased ant (Hymenoptera: Formicidae) incidence and richness are associated with alien plant cover in a small mid-Atlantic riparian forest	Outcome metric used was not one specified in protocol.	N/A
23	Pawson, S.M. and Brockerhoff, E.G. and Meenken, E.D. and Didham, R.K.	Non-native plantation forests as alternative habitat for native forest beetles in a heavily modified landscape	Considers another anthropogenic threat than invasive species.	land-use change
29	Lampert, EC and Cylkowski, ZR and McDonough, KA and Young, CR	Arthropod Associations Show Naturalization with Non-Native Quercus Species in the Georgia Piedmont	Focal taxa compared on native and non-native tree, rather than areas with and without invasive.	N/A
31	Roberge, J.-M. and Stenbacka, F.	Assemblages of epigaeic beetles and understory vegetation differ between stands of an introduced pine and its native congener in boreal forest	Considers another anthropogenic threat than invasive species.	land-use change
32	Su, RJ and Dai, WF and Yang, YL and Wang, XL and Gao, R and He, MY and Zhao, C and Mu, JP	Introduced honey bees increase host plant abundance but decrease native bumble bee species richness and abundance	Species not considered as invasive.	N/A
33	Porter, E.E. and Redak, R.A.	Short-term recovery of the grasshopper communities (Orthoptera: Acrididae) of a California native grassland after prescribed burning	Considers another anthropogenic threat than invasive species.	N/A
34	Ingle, K and Kaur, H and Galle-Szpisjak, N and Burges, J and Szabo, A and Galle, R	Winter-Active Spider Fauna is Affected by Plantation Forest Type	Considers a taxa not in my target insect orders (Hymenoptera, Coleoptera, Orthoptera, Hemiptera).	Spiders
38	Cabon, V. and BÃ¹i, M. and KÃ¼hne, H. and Seitz, B. and Kowarik, I. and von der Lippe, M. and Buchholz, S.	Endangered animals and plants are positively or neutrally related to wild boar (Sus scrofa) soil disturbance in urban grasslands	Species not considered as invasive.	N/A
43	Magura, T. and TÃ³thmÃ©rÃ©sz, B. and BordÃ¡n, Zs.	Effects of nature management practice on carabid assemblages (Coleoptera : Carabidae) in a non-native plantation	Considers another anthropogenic threat than invasive species.	land-use change
47	Morrison, L.W.	Long-term impacts of an arthropod-community invasion by the imported fire ant, Solenopsis invicta	Temporal comparison rather than spatial.	N/A
48	WANG, L. and XU, Y.-J. and ZENG, L. and LU, Y.-Y.	Impact of the red imported fire ant Solenopsis invicta Buren on biodiversity in South China: A review	Not primary study.	N/A
60	Hartshorn, J.A. and Coyle, D.R.	Comparative Meta-analysis Effects of Nonnative Ants (Hymenoptera: Formicidae), Ground Beetles (Coleoptera: Carabidae), and Bark and Ambrosia Beetles (Coleoptera: Curculionidae) on Native Confamilials	Not primary study.	N/A
61	Fukuda, Y. and Moller, H. and Burns, B.	Effects of organic farming, fencing and vegetation origin on spiders and beetles within shelterbelts on dairy farms	Considers another anthropogenic threat than invasive species.	land-use change
74	de Albuquerque Correa, C.M. and Puker, A. and Ferreira, K.R. and Cristaldo, C.M. and Ferreira, F.N.F. and Abot, A.R. and Korasaki, V.	Using dung beetles to evaluate the conversion effects from native to introduced pasture in the Brazilian Pantanal	Considers another anthropogenic threat than invasive species.	land-use change
77	Bertheau, C. and Salle, A. and Rossi, J.-P. and Bankhead-dronnet, S. and Pineau, X. and Roux-morabito, G. and Lieutier, F.	Colonisation of native and exotic conifers by indigenous bark beetles (Coleoptera: Scolytinae) in France	Focal taxa compared on native and non-native tree, rather than areas with and without invasive.	N/A
83	Robson, TC and Baker, AC and Murray, BR	Differences in leaf-litter invertebrate assemblages between radiata pine plantations and neighbouring native eucalypt woodland	Considers another anthropogenic threat than invasive species.	land-use change
88	Radtke, TM and Glasier, JRN and Wilson, SD	Species composition and abundance of ants and other invertebrates in stands of crested wheatgrass (Agropyron cristatum) and native grasslands in the northern Great Plains	Considers another anthropogenic threat than invasive species.	land-use change
100	Ganho, N.G. and Marinoni, R.C.	Spatial variability of Coleoptera (Insecta) families between a Montane Ombrophilous Mixed Forest (Bioma Araucaria) and Pinus elliottii Engelmann plantation fragments, in the Parque Ecologico Vivat Floresta, Tijucas do Sul, Parana, Brazil	Considers another anthropogenic threat than invasive species.	land-use change
109	Della Rocca, F and Stefanelli, S and Bogliani, G	Robinia pseudoacacia as a surrogate for native tree species for saproxylic beetles inhabiting the riparian mixed forests of northern Italy	Focal taxa compared on native and non-native tree, rather than areas with and without invasive.	N/A
112	DaRocha, W and Antoniazzi, R and Delabie, JHC and Schroth, G and Fernandes, GW and Neves, FS	Disentangling the factors that shape bromeliad and ant communities in the canopies of cocoa agroforestry and preserved Atlantic Forest	Considers another anthropogenic threat than invasive species.	land-use change
119	Morrison, L.W. and Porter, S.D.	Positive association between densities of the red imported fire ant, Solenopsis invicta (Hymenoptera : Formicidae), and generalized ant and arthropod diversity	No clear treatment (invasive species present) and control (invasive species absent).	N/A
120	Paschetta, M and Giachino, P and Isaia, M	Taxonomic Relatedness of Spider and Carabid Assemblages in a Wetland Ecosystem	Confounding influences of other variables.	N/A
125	Van de Meutter, F and Trekels, H and Green, AJ	The impact of the North American waterbug Trichocorixa verticalis (Fieber) on aquatic macroinvertebrate communities in southern Europe	No clear treatment (invasive species present) and control (invasive species absent).	N/A
131	Dejean, A and Cereghino, R and Leponce, M and Rossi, V and Roux, O and Compin, A and Delabie, JHC and Corbara, B	The fire ant Solenopsis saevissima and habitat disturbance alter ant communities	Species not considered as invasive.	N/A
138	ViglÃ¡Å¡ovÃ¡, S. and NedvÄ›d, O. and Zach, P. and Kulfan, J. and ParÃ¡k, M. and HonÄ›k, A. and MartinkovÃ¡, Z. and Roy, H.E.	Species assemblages of ladybirds including the harlequin ladybird Harmonia axyridis: a comparison at large spatial scale in urban habitats	No clear treatment (invasive species present) and control (invasive species absent).	N/A
142	Correa, C.M.A. and Da Silva, P.G. and Puker, A. and Abot, A.R.	Spatiotemporal patterns of taxonomic and functional beta-diversity of dung beetles in native and introduced pastures in the Brazilian Pantanal	Considers another anthropogenic threat than invasive species.	land-use change
144	Edelmann, P and Ambarli, D and Gossner, MM and Schall, P and Ammer, C and Wende, B and Schulze, ED and Weisser, WW and Seibold, S	Forest management affects saproxylic beetles through tree species composition and canopy cover	Considers another anthropogenic threat than invasive species.	land-use change
147	Tanaka, H and Ohnishi, H and Tatsuta, H and Tsuji, K	An analysis of mutualistic interactions between exotic ants and honeydew producers in the Yanbaru district of Okinawa Island, Japan	Outcome metric used was not one specified in protocol.	N/A
160	Correa, C.M.A. and Braga, R.F. and Puker, A. and Abot, A.R. and Korasaki, V.	Optimising Methods for Dung Beetle (Coleoptera: Scarabaeidae) Sampling in Brazilian Pastures	Considers another anthropogenic threat than invasive species.	land-use change
162	HUGHES, RD and TYNDALEBISCOE, M and WALKER, J	EFFECTS OF INTRODUCED DUNG BEETLES (COLEOPTERA-SCARABAEIDAE) ON BREEDING AND ABUNDANCE OF AUSTRALIAN BUSHFLY, MUSCA-VETUSTISSIMA WALKER (DIPTERA-MUSCIDAE)	Considers a taxa not in my target insect orders (Hymenoptera, Coleoptera, Orthoptera, Hemiptera).	fly
165	Campbell, JW and Grodsky, SM and Monroe, AP and Martin, JA	Bee (Apoidea) community response to perennial grass treatments managed for livestock production and conservation	Considers another anthropogenic threat than invasive species.	land-use change
175	Kekeunou, S. and Hauser, S. and Weise, S. and Messi, J. and Moglan, I.	Effect of planted fallow systems on Zonocerus variegatus (Orthoptera: Pyrgomorphidae) abundance in the humid forest zone of Southern Cameroon	Considers another anthropogenic threat than invasive species.	land-use change
180	Suarez, A.V. and Bolger, D.T. and Case, T.J.	Effects of fragmentation and invasion on native ant communities in coastal southern California	No clear treatment (invasive species present) and control (invasive species absent).	N/A
186	Rosenberger, DW and Conforti, ML	Native and agricultural grassland use by stable and declining bumble bees in Midwestern North America	Considers another anthropogenic threat than invasive species.	land-use change
196	Schirmel, J. and Buchholz, S.	Invasive moss alters patterns in life-history traits and functional diversity of spiders and carabids	Outcome metric used was not one specified in protocol.	N/A
199	Lovei, GL and Magura, T	Ground beetle (Coleoptera: Carabidae) diversity is higher in narrow hedges composed of a native compared to non-native trees in a Danish agricultural landscape	Considers another anthropogenic threat than invasive species.	land-use change
206	Carpintero, S and Reyes-Lopez, J	Indirect effect of the invasive exotic fungusOphiostoma novo-ulmi(Dutch elm disease) on ants	Temporal comparison rather than spatial.	N/A
210	Magura, T. and Elek, Z. and TÃ³thmÃ©rÃ©sz, B.	Impacts of non-native spruce reforestation on ground beetles	Considers another anthropogenic threat than invasive species.	land-use change
211	Engelken, P.J. and McCullough, D.G.	Species Diversity and Assemblages of Cerambycidae in the Aftermath of the Emerald Ash Borer (Coleoptera: Buptrestidae) Invasion in Riparian Forests of Southern Michigan	Confounding influences of other variables.	N/A
213	Filho, W.M. and Flechtmann, C.A.H. and Godoy, W.A.C. and Bjornstad, O.N.	The impact of the introduced Digitonthophagus gazella on a native dung beetle community in Brazil during 26 years	Temporal comparison rather than spatial.	N/A
223	Myczko, L and Dylewski, L and Mitrus, S and Sparks, TH	Invasive Northern Red Oaks benefit Temnothorax crassispinus (Hymenoptera: Formicidae) ant colonies	Focal taxa compared on native and non-native tree, rather than areas with and without invasive.	N/A
224	Prendergast, KS and Dixon, KW and Bateman, PW	Interactions between the introduced European honey bee and native bees in urban areas varies by year, habitat type and native bee guild	No clear treatment (invasive species present) and control (invasive species absent).	N/A
231	Rego, C. and Boieiro, M. and Rigal, F. and Ribeiro, S.P. and Cardoso, P. and Borges, P.A.V.	Taxonomic and functional diversity of insect herbivore assemblages associated with the canopy-dominant trees of the Azorean native forest	Species not considered as invasive.	N/A
253	Andersen, EM and Cambrelin, MN and Steidl, RJ	Responses of grassland arthropods to an invasion by nonnative grasses	No clear treatment (invasive species present) and control (invasive species absent).	N/A
255	Gomez-Cifuentes, A and Gomez, VCG and Moreno, CE and Zurita, GA	Tree retention in cattle ranching systems partially preserves dung beetle diversity and functional groups in the semideciduous Atlantic forest: The role of microclimate and soil conditions	Considers another anthropogenic threat than invasive species.	land-use change
262	Fukase, J and Simons, AM	INCREASED POLLINATOR ACTIVITY IN URBAN GARDENS WITH MORE NATIVE FLORA	No clear treatment (invasive species present) and control (invasive species absent).	N/A
270	Day, JD and Bishop, TBB and St Clair, SB	Fire and plant invasion, but not rodents, alter ant community abundance and diversity in a semi-arid desert	Confounding influences of other variables.	fire, rodent and plant invasion
272	MARTINAT, PJ and JENNINGS, DT and WHITMORE, RC	EFFECTS OF DIFLUBENZURON ON THE LITTER SPIDER AND ORTHOPTEROID COMMUNITY IN A CENTRAL APPALACHIAN FOREST INFESTED WITH GYPSY-MOTH (LEPIDOPTERA, LYMANTRIIDAE)	Considers another anthropogenic threat than invasive species.	N/A
279	McIntyre, NE	Effects of conservation reserve program seeding regime on harvester ants (Pogonomyrmex), with implications for the threatened Texas horned lizard (Phrynosoma cornutum)	Species not considered as invasive.	N/A
290	St Clair, J.J.H. and Poncet, S. and Sheehan, D.K. and SzÃ©kely, T. and Hilton, G.M.	Responses of an island endemic invertebrate to rodent invasion and eradication	Outcome metric used was not one specified in protocol.	N/A
300	Kelleher, EM and Choi, YD	Role of plant diversity on arthropod communities in a restored tallgrass prairie of theUSMidwest	No clear treatment (invasive species present) and control (invasive species absent).	N/A
308	Schmid, R.B. and Lundgren, J.G.	Red imported fire ant, Solenopsis invicta (Burden) (Hymenoptera: Formicidae), abundance and arthropod community diversity affected by pasture management	Considers another anthropogenic threat than invasive species.	land-use change
310	Barr, K. and Moller, H. and Christmas, E. and Lyver, P. and Beggs, J.	Impacts of introduced common wasps (Vespula vulgaris) on experimentally placed mealworms in a New Zealand beech forest	Outcome metric used was not one specified in protocol.	N/A
335	Grzes, IM and Slipinski, P and Babik, H and Moron, D and Walter, B and Trigos Peral, G and Maak, I and Witek, M	Colony size and brood investment of Myrmica rubra ant colonies in habitats invaded by goldenrods	Outcome metric used was not one specified in protocol.	N/A
355	Bultman, TL and DeWitt, DJ	Effect of an invasive ground cover plant on the abundance and diversity of a forest floor spider assemblage	Considers a taxa not in my target insect orders (Hymenoptera, Coleoptera, Orthoptera, Hemiptera).	Spiders
358	Ipser, R.M. and Gardner, W.A.	Abundance, Activity, Diversity, and Species Interactions of Ground-Dwelling Ants (Hymenoptera: Formicidae) in Open Versus Canopied Habitats in Central Georgia (USA)	No clear treatment (invasive species present) and control (invasive species absent).	N/A
360	Stuble, KL and Kirkman, LK and Carroll, CR	Patterns of abundance of fire ants and native ants in a native ecosystem	No clear treatment (invasive species present) and control (invasive species absent).	N/A
366	Bestelmeyer, B.T.	Does desertification diminish biodiversity? Enhancement of ant diversity by shrub invasion in south-western USA	No clear treatment (invasive species present) and control (invasive species absent).	N/A
367	Lachat, T. and Nagel, P. and Cakpo, Y. and Attignon, S. and Goergen, G. and Sinsin, B. and Peveling, R.	Dead wood and saproxylic beetle assemblages in a semi-deciduous forest in Southern Benin	Considers another anthropogenic threat than invasive species.	land-use change
368	Roubik, D.W. and Wolda, H.	Do competing honey bees matter? Dynamics and abundance of native bees before and after honey bee invasion	No clear treatment (invasive species present) and control (invasive species absent).	N/A
390	Sackett, T.E. and Record, S. and Bewick, S. and Baiser, B. and Sanders, N.J. and Ellison, A.M.	Response of macroarthropod assemblages to the loss of hemlock (Tsuga canadensis), a foundation species	No clear treatment (invasive species present) and control (invasive species absent).	N/A
395	Litt, AR and Steidl, RJ	Insect assemblages change along a gradient of invasion by a nonnative grass	No clear treatment (invasive species present) and control (invasive species absent).	N/A
402	Turnock, W.J. and Wise, I.L. and Matheson, F.O.	Abundance of some native coccinellines (Coleoptera : Coccinellidae) before and after the appearance of Coccinella septempunctata	Temporal comparison rather than spatial.	N/A
406	Carpintero, S. and Retana, J. and CerdÃ¡, X. and Reyes-LÃ³pez, J. and Arias De Reyna, L.	Exploitative strategies of the invasive Argentine ant (Linepithema humile) and native ant species in a southern Spanish pine forest	No clear treatment (invasive species present) and control (invasive species absent).	N/A
420	Litt, AR and Cord, EE and Fulbright, TE and Schuster, GL	Effects of Invasive Plants on Arthropods	Not primary study.	N/A
422	Gaigher, R. and Samways, M.J.	Strategic Management of an Invasive Ant-scale Mutualism Enables Recovery of a Threatened Tropical Tree Species	No clear treatment (invasive species present) and control (invasive species absent).	N/A
436	Rajesh, TP and Ballullaya, UP and Unni, AP and Parvathy, S and Sinu, PA	Interactive effects of urbanization and year on invasive and native ant diversity of sacred groves of South India	No clear treatment (invasive species present) and control (invasive species absent).	N/A
437	GarcÃ­a-Suabita, W. and PinzÃ³n, J. and Spence, J.R. and FloriÃ¡n, O.P.P.	Epiedaphic Ground Beetle (Carabidae) Diversity in Ecosystems Transformed by Plantations of Eucalyptus pellita in the Orinoco Region of Colombia	Considers another anthropogenic threat than invasive species.	land-use change
454	Koch, H and Corcoran, C and Jonker, M	Honeydew collecting in Malagasy stingless bees (Hymenoptera: Apidae: Meliponini) and observations on competition with invasive ants	No clear treatment (invasive species present) and control (invasive species absent).	N/A
462	Rowles, AD and O'Dowd, DJ	Interference competition by Argentine ants displaces native ants: implications for biotic resistance to invasion	Focuses on mechansims by which invasives displace natives, rather than observing the effect.	N/A
476	Fork, S.K.	Arthropod Assemblages on Native and Nonnative Plant Species of a Coastal Reserve in California	No clear treatment (invasive species present) and control (invasive species absent).	N/A
479	Carneiro, LT and Martins, CF	Africanized honey bees pollinate and preempt the pollen of Spondias mombin (Anacardiaceae) flowers	No clear treatment (invasive species present) and control (invasive species absent).	N/A
487	Perry, KI and Herms, DA	Effects of Late Stages of Emerald Ash Borer (Coleoptera: Buprestidae)-Induced Ash Mortality on Forest Floor Invertebrate Communities	No clear treatment (invasive species present) and control (invasive species absent).	N/A
500	Ikenaga, N. and Touyama, Y. and Kameyama, T. and Ito, F.	Effects of Argentine ants (Hymenoptera: Formicidae) on myrmecophilous lycaenid butterfly, Narathura bazalus (Lepidoptera: Lycaenidae), in western Japan	Considers a taxa not in my target insect orders (Hymenoptera, Coleoptera, Orthoptera, Hemiptera).	lepidoptera
505	Michalko, R. and KoÅ¡uliÄ, O. and Martinek, P. and Birkhofer, K.	Disturbance by invasive pathogenic fungus alters arthropod predator-prey food-webs in ash plantations	No clear treatment (invasive species present) and control (invasive species absent).	N/A
508	Desurmont, G.A. and Kerdellant, E. and Pfingstl, T. and Auger, P. and Tixier, M.-S. and Kreiter, S.	Mites associated with egg masses of the viburnum leaf beetle pyrrhalta viburni (Paykull) on viburnum tinus L	Species not considered as invasive.	N/A
514	Rojas-Nossa, S.V. and CalviÃ±o-Cancela, M.	The invasive hornet Vespa velutina affects pollination of a wild plant through changes in abundance and behaviour of floral visitors	Outcome metric used was not one specified in protocol.	N/A
524	Mbenoun Masse, PS and Tindo, M and Djieto-Lordon, C and Mony, R and Kenne, M	Diversity of ant assemblages (Hymenoptera: Formicidae) in an urban environment in Cameroon during and after colonization of the area by Wasmannia auropunctata	Outcome metric used was not one specified in protocol.	N/A
526	Harding, J.S. and Winterbourn, M.J.	Effects of contrasting land use on physico-chemical conditions and benthic assemblages of streams in a Canterbury (South Island, New Zealand) river system	Considers another anthropogenic threat than invasive species.	land-use change
555	Helms, K.R. and Vinson, S.B.	Surface activity of native ants co-occurring with the red imported fire ant, Solenopsis invicta (Hymenoptera : Formicidae)	No clear treatment (invasive species present) and control (invasive species absent).	N/A
568	Nie, L. and Bamisile, B.S. and Li, Y. and Ran, H. and Wang, S. and Wang, L. and Xu, Y.	Interspecific competition predicts the potential impact of little fire ant Wasmannia auropunctata (Roger) (Hymenoptera: Formicidae) invasion on resident ants in southern China	Outcome metric used was not one specified in protocol.	N/A
569	Jones, AC and Mullins, DE and Brewster, C and Rhea, JP and Salom, SM	Fitness and physiology of Adelges tsugae (Hemiptera: Adelgidae) in relation to the health of the eastern hemlock	Considers a taxa not in my target insect orders (Hymenoptera, Coleoptera, Orthoptera, Hemiptera).	Target taxa is a tree, invasive is an insect.
570	Harvey, JA and Ode, PJ and Gols, R	Population- and Species-Based Variation of Webworm-Parasitoid Interactions in Hogweeds (Heracelum spp.) in the Netherlands	No clear treatment (invasive species present) and control (invasive species absent).	N/A
580	Liang, CAT and Shiels, AB and Haines, WP and Sandor, ME and Aslan, CE	Invasive predators affect community-wide pollinator visitation	Outcome metric used was not one specified in protocol.	N/A
589	Blaimer, BB and Brady, SG and Schultz, TR and Fisher, BL	Functional and phylogenetic approaches reveal the evolution of diversity in a hyper diverse biota	Outcome metric used was not one specified in protocol.	N/A
634	Burford, BP and Lee, G and Friedman, DA and Brachmann, E and Khan, R and MacArthur-Waltz, DJ and McCarty, AD and Gordon, DM	Foraging behavior and locomotion of the invasive Argentine ant from winter aggregations	No clear treatment (invasive species present) and control (invasive species absent).	N/A
636	Holway, D.A. and Suarez, A.V. and Case, T.J.	Role of abiotic factors in governing susceptibility to invasion: A test with argentine ants	No clear treatment (invasive species present) and control (invasive species absent).	N/A
647	Warren, RJ and McMillan, A and King, JR and Chick, L and Bradford, MA	Forest invader replaces predation but not dispersal services by a keystone species	No clear treatment (invasive species present) and control (invasive species absent).	N/A
654	HorÃ¡k, J. and Rada, P. and BoÅ¾a, P. and RohÃ¡ÄovÃ¡, M. and NovÃ¡kovÃ¡, P. and TajovskÃ½, K. and Pech, P. and HoluÅ¡a, J. and ResnerovÃ¡, K.	Alien pests and their influence on native biota in leaf litter of non-native trees	No clear treatment (invasive species present) and control (invasive species absent).	N/A
656	Meijer, S.S. and Whittaker, R.J. and Borges, P.A.V.	The effects of land-use change on arthropod richness and abundance on Santa Maria Island (Azores): Unmanaged plantations favour endemic beetles	Considers another anthropogenic threat than invasive species.	land-use change
657	Murray, B.R. and Baker, A.C. and Robson, T.C.	Impacts of the Replacement of Native Woodland with Exotic Pine Plantations on Leaf-Litter Invertebrate Assemblages: A Test of a Novel Framework	Considers another anthropogenic threat than invasive species.	land-use change
658	Eckert, M. and Gaigher, R. and Pryke, J.S. and Samways, M.J.	Rapid recovery of soil arthropod assemblages after exotic plantation tree removal from hydromorphic soils in a grassland-timber production mosaic	Considers another anthropogenic threat than invasive species.	land-use change
667	Kriegel, P. and Matevski, D. and Schuldt, A.	Monoculture and mixture-planting of non-native Douglas fir alters species composition, but promotes the diversity of ground beetles in a temperate forest system	Considers another anthropogenic threat than invasive species.	land-use change
668	Oxbrough, A. and GarcÃ­a-Tejero, S. and Spence, J. and O'Halloran, J.	Can mixed stands of native and non-native tree species enhance diversity of epigaeic arthropods in plantation forests?	Considers another anthropogenic threat than invasive species.	land-use change
671	GimÃ©nez GÃ³mez, V.C. and VerdÃº, J.R. and Guerra Alonso, C.B. and Zurita, G.A.	Relationship between land uses and diversity of dung beetles (Coleoptera: Scarabaeinae) in the southern Atlantic forest of Argentina: which are the key factors?	Considers another anthropogenic threat than invasive species.	land-use change
675	Collette, L.K.D. and Pither, J.	Insect abemblages abociated with the exotic riparian shrub Rubian olive (Elaeagnaceae), and co-occurring native shrubs in British Columbia, Canada	No clear treatment (invasive species present) and control (invasive species absent).	N/A
704	Yoshioka, A. and Kadoya, T. and Suda, S.-I. and Washitani, I.	Impacts of weeping lovegrass (Eragrostis curvula) invasion on native grasshoppers: Responses of habitat generalist and specialist species	No clear treatment (invasive species present) and control (invasive species absent).	N/A
708	Liu, J. and Zhao, W. and Li, F. and Pan, C.	Effects of introduced sand-fixing vegetation on community structure and diversity in ground-dwelling arthropods	Species not considered as invasive.	N/A
710	Tadey, M.	Indirect effects of grazing intensity on pollinators and floral visitation	Considers another anthropogenic threat than invasive species.	livestock
719	Buse, J. and Levanony, T. and Timm, A. and Dayan, T. and Assmann, T.	Saproxylic beetle assemblages in the Mediterranean region: Impact of forest management on richness and structure	Considers another anthropogenic threat than invasive species.	land-use change
729	Wu, B. and Lu, Y. and Liang, G. and Zeng, L.	Influence of the red imported fire ant, Solenopsis invicta Buren (Hymenoptera: Formiciddae) on the diversity of ant communities in a newly infested longan orchard and grass areas nearby	No clear treatment (invasive species present) and control (invasive species absent).	N/A
743	Folgarait, P.J. and Gorosito, N.B.	Invasion of camponotus punctulatus ants in sown pastures: Consequences for ant activity and diversity	Considers another anthropogenic threat than invasive species.	land-use change
744	Hingston, A.B. and Wotherspoon, S.	Introduced social bees reduce nectar availability during the breeding season of the swift parrot (Lathamus discolor)	Considers a taxa not in my target insect orders (Hymenoptera, Coleoptera, Orthoptera, Hemiptera).	birds
749	Benjamin, W. and Riko, F. and Dragan, M. and Jing-Zhong, L. and Peter, K. and Stefan, S. and Andreas, S.	Conifers and non-native tree species shift trophic niches of generalist arthropod predators in Central European beech forests	Considers another anthropogenic threat than invasive species.	land-use change
752	Feit, B. and Dempster, T. and Gibb, H. and Letnic, M.	Invasive cane toadsâ€™ predatory impact on dung beetles is mediated by reservoir type at artificial water points	Taxa investigated for response to invasive species are also invasive.	N/A
754	Law, A. and Levanoni, O. and Foster, G. and Ecke, F. and Willby, N.J.	Are beavers a solution to the freshwater biodiversity crisis?	Species not considered as invasive.	N/A
755	Roubik, D.W.	Ecological impact on native bees by the invasive Africanized honey bee	Temporal comparison rather than spatial.	N/A
787	Wardhaugh, C.W. and Didham, R.K.	The effect of introduced wasp (Vespula vulgaris, hymenoptera: Vespidae) predation on the dispersive life history stages of beech scale insects (Ultracoelostoma spp., homoptera: Margarodidae)	Outcome metric used was not one specified in protocol.	N/A
788	Catling, P.C. and Hertog, A. and Burt, R.J. and Wombey, J.C. and Forrester, R.I.	The short-term effect of cane toads (Bufo marinus) on native fauna in the Gulf Country of the Northern Territory	Temporal comparison rather than spatial.	N/A

## Sheet: 3-exclusion at data extraction
STUDY_ID	Authors	Title	Reason for exclusion at data extraction stage
13	Schoeman, CS and Samways, MJ	Synergisms between alien trees and the Argentine ant on indigenous ant species in the Cape Floristic Region, South Africa	Uncertainty and/or sample sizes are absent/unclear
24	Murakami, M. and Hirao, T.	Lizard predation alters the effect of habitat area on the species richness of insect assemblages on Bahamian isles	Confounding influences of other variables
27	Coetzee, B.W.T. and Van Rensburg, B.J. and Robertson, M.P.	Invasion of grasslands by silver wattle, Acacia dealbata (Mimosaceae), alters beetle (Coleoptera) assemblage structure	Data presented is pooled data (not site-level) so cannot calculate mean
49	Verble-Pearson, R and Pearson, S	European Fire Ant Presence Decreases Native Arboreal Insect Abundance in Acadia National Park, Maine, USA	Data presented at higher taxonomic level than Order
65	KaÅ¡Ã¡k, J. and MazalovÃ¡, M. and Å ipoÅ¡, J. and Kuras, T.	Dwarf pine: invasive plant threatens biodiversity of alpine beetles	Data presented is pooled data (not site-level) so cannot calculate mean
103	Allen, C.R. and Lutz, R.S. and Lockley, T. and Phillips Jr., S.A. and Demarais, S.	The non-indigenous ant, Solenopsis invicta, reduces loggerhead shrike and native insect abundance	Data presented at higher taxonomic level than Order
189	Tarr, MD	Effects of Non-native Shrubs on Caterpillars and Shrubland-Dependent Passerines Within Three Transmission Line Rights-of-Way in Southeastern New Hampshire	Data presented at higher taxonomic level than Order
190	Mitchell, AB and Litt, AR	Nonnative plant shifts functional groups of arthropods following drought	Data presented at higher taxonomic level than Order
243	Topp, W. and Kappes, H. and Rogers, F.	Response of ground-dwelling beetle (Coleoptera) assemblages to giant knotweed (Reynoutria spp.) invasion	Data presented is pooled data (not site-level) so cannot calculate mean
256	Topp, W. and Kappes, H. and Rogers, F.	Response of ground-dwelling beetle (Coleoptera) assemblages to giant knotweed (Reynoutria spp.) invasion	Uncertainty and/or sample sizes are absent/unclear
267	Human, KG and Gordon, DM	Effects of Argentine ants on invertebrate biodiversity in northern California	Data presented is pooled data (not site-level) so cannot calculate mean
306	Bassett, I.E.	Impacts on invertebrate fungivores: a predictable consequence of ground-cover weed invasion?	Only report significant results in the paper
311	de Lucena, E.O. and Souza, T. and da Silva, S.I.A. and Kormann, S. and da Silva, L.J.R. and Laurindo, L.K. and Forstall-Sosa, K.S. and de Andrade, L.A.	Soil biota community composition as affected by Cryptostegia madagascariensis invasion in a tropical Cambisol from North-eastern Brazil	Data presented at higher taxonomic level than Order
348	Bousseyroux, A. and Blanvillain, C. and Darius, T. and Vanderwoude, C. and Beaune, D.	Ecological impacts of the little fire ant (Wasmannia auropunctata) in Tahiti	Report median rather than mean
628	Duthie, C and Lester, PJ	Reduced Densities of the Invasive Wasp, Vespula vulgaris (Hymenoptera: Vespidae), did not Alter the Invertebrate Community Composition of Nothofagus Forests in New Zealand	Uncertainty and sample sizes are absent/unclear
655	Richard, M. and Tallamy, D.W. and Mitchell, A.B.	Introduced plants reduce species interactions	Multiple invasive species considered
659	Cooling, M. and Sim, D.A. and Lester, P.J.	Density-dependent effects of an invasive ant on a ground-dwelling arthropod community	Data presented is pooled data (not site-level) so cannot calculate mean
660	Krushelnycky, P.D.	Ecology of some lesser-studied introduced ant species in Hawaiian forests	Report median rather than mean
661	Lanta, V. and DoleÅ¾al, J. and Kozel, P. and Hauck, D. and Altman, J. and KaÅ¡Ã¡k, J. and Foit, J. and Å ebek, P. and ÄŒÃ­Å¾ek, L.	Contrasting responses of saproxylic beetles and plants to non-native tree invasion reveal feedback mechanisms between trophic levels	Data presented is pooled data (not site-level) so cannot calculate mean
666	Sugiura, S. and Tsuru, T. and Yamaura, Y.	Effects of an invasive alien tree on the diversity and temporal dynamics of an insect assemblage on an oceanic island	Data presented is pooled data (not site-level) so cannot calculate mean
681	Gibb, H. and Hochuli, D.F.	Colonisation by a dominant ant facilitated by anthropogenic disturbance: Effects on ant assemblage composition, biomass and resource use	Species not considered as invasive
740	Lambrinos, J.G.	The impact of the invasive alien grass Cortaderia jubata (Lemoine) Stapf on an endangered mediterranean-type shrubland in California	Data presented is pooled data (not site-level) so cannot calculate mean
803	Zina, V. and Branco, M. and Franco, J.C.	Impact of the invasive argentine ant in citrus agroecosystems: Effects on the diversity and frequency of native ant species foraging on tree canopy	Data presented is pooled data (not site-level) so cannot calculate mean
